# Supplementary material for: Transcriptome Analysis of Secondary Metabolism Pathway, Transcription Factors, and Transporters in Response to Methyl Jasmonate in Lycoris aurea
Source: Front Plant Sci. 2017 Jan 5;7:1971. doi: 10.3389/fpls.2016.01971 (PMC5217099; doi:10.3389/fpls.2016.01971)
Supplement: Supplementary file 2 [file Table2.XLS]

## Sheet: A
Table S2. Length and gap distribution of contigs and unigenes from each library of L. aurea
		Length distribution of contigs
Sample	Number/percentage	0-300nt	300-500nt	500-1000nt	1000-2000nt	>=2000nt	N50	Mean	All contigs	Length of all contigs (nt)
Con	number	152329	14518	8873	4899	1262	292	244	181881	44354428
	percentage	0.8375	0.0798	0.0488	0.0269	0.0069
MJ100	number	126969	13795	8888	5449	1520	350	273	156621	42715819
	percentage	0.8107	0.0881	0.0567	0.0348	0.0097
		Length distribution of unigenes
Sample	Number/percentage	200-300nt	300-500nt	500-1000nt	1000-2000nt	>=2000nt	N50	Mean	All unigenes	Length of all unigenes (nt)
Con	number	24660	16717	13864	8301	1564	798	574	64836	37234629
	percentage	0.3803	0.2578	0.2138	0.1239	0.0241
MJ100	number	24819	16907	15361	8671	1442	797	576	67200	38681346
	percentage	0.3693	0.2516	0.2286	0.129	0.0215
