# Supplementary material for: Transcriptome Analysis of Secondary Metabolism Pathway, Transcription Factors, and Transporters in Response to Methyl Jasmonate in Lycoris aurea
Source: Front Plant Sci. 2017 Jan 5;7:1971. doi: 10.3389/fpls.2016.01971 (PMC5217099; doi:10.3389/fpls.2016.01971)
Supplement: Supplementary file 3 [file Table3.XLS]

## Sheet: All-Unigene.fa.GO2gene
Table S3. GO enrichment analyses for the unigenes.
Gene Ontology	Class	number
BP category
biological_process	locomotion	35
biological_process	rhythmic process	162
biological_process	biological adhesion	183
biological_process	immune system process	960
biological_process	growth	1157
biological_process	positive regulation of biological process	1371
biological_process	negative regulation of biological process	1461
biological_process	multi-organism process	2307
biological_process	signaling	2353
biological_process	reproductive process	3102
biological_process	reproduction	3287
biological_process	establishment of localization	4954
biological_process	localization	5203
biological_process	multicellular organismal process	5294
biological_process	cellular component organization or biogenesis	5320
biological_process	developmental process	5339
biological_process	regulation of biological process	6403
biological_process	biological regulation	7040
biological_process	response to stimulus	9006
biological_process	single-organism process	12757
biological_process	metabolic process	18289
biological_process	cellular process	19233
CC category			115216
cellular_component	virion	9
cellular_component	virion part	9
cellular_component	extracellular matrix part	16
cellular_component	extracellular region part	24
cellular_component	extracellular matrix	34
cellular_component	nucleoid	110
cellular_component	symplast	881
cellular_component	cell junction	882
cellular_component	extracellular region	1298
cellular_component	membrane-enclosed lumen	1387
cellular_component	macromolecular complex	3513
cellular_component	membrane part	3708
cellular_component	organelle part	6219
cellular_component	membrane	10102
cellular_component	organelle	19872
cellular_component	cell part	23717
cellular_component	cell	23719
MF category			95500
molecular_function	channel regulator activity	4
molecular_function	translation regulator activity	4
molecular_function	protein tag	8
molecular_function	metallochaperone activity	12
molecular_function	nutrient reservoir activity	21
molecular_function	protein binding transcription factor activity	101
molecular_function	antioxidant activity	164
molecular_function	receptor activity	190
molecular_function	enzyme regulator activity	321
molecular_function	molecular transducer activity	384
molecular_function	electron carrier activity	408
molecular_function	nucleic acid binding transcription factor activity	549
molecular_function	structural molecule activity	679
molecular_function	transporter activity	2194
molecular_function	binding	14379
molecular_function	catalytic activity	15547
			34965
