# Supplementary material for: Transcriptome Analysis of Secondary Metabolism Pathway, Transcription Factors, and Transporters in Response to Methyl Jasmonate in Lycoris aurea
Source: Front Plant Sci. 2017 Jan 5;7:1971. doi: 10.3389/fpls.2016.01971 (PMC5217099; doi:10.3389/fpls.2016.01971)
Supplement: Supplementary file 4 [file Table4.XLS]

## Sheet: Sheet1
Table S4 KEGG metabolism pathway categories of assembled unigenes
No #	KEGG pathway	Count (24651)	Pathway ID	Level 1	Level 2
1	Endocytosis	1068	ko04144	D: Cellular Processes	Transport and catabolism
2	Phagosome	277	ko04145	D: Cellular Processes	Transport and catabolism
3	Peroxisome	231	ko04146	D: Cellular Processes	Transport and catabolism
4	Regulation of autophagy	170	ko04140	D: Cellular Processes	Transport and catabolism
5	ABC transporters	285	ko02010	C: Environmental Information Processing	Membrane transport
6	Plant hormone signal transduction	1116	ko04075	C: Environmental Information Processing	Signal transduction
7	Phosphatidylinositol signaling system	213	ko04070	C: Environmental Information Processing	Signal transduction
8	Protein processing in endoplasmic reticulum	701	ko04141	B: Genetic Information Processing	Folding, sorting and degradation
9	RNA degradation	561	ko03018	B: Genetic Information Processing	Folding, sorting and degradation
10	Ubiquitin mediated proteolysis	502	ko04120	B: Genetic Information Processing	Folding, sorting and degradation
11	Proteasome	129	ko03050	B: Genetic Information Processing	Folding, sorting and degradation
12	Protein export	123	ko03060	B: Genetic Information Processing	Folding, sorting and degradation
13	SNARE interactions in vesicular transport	120	ko04130	B: Genetic Information Processing	Folding, sorting and degradation
14	Sulfur relay system	33	ko04122	B: Genetic Information Processing	Folding, sorting and degradation
15	Nucleotide excision repair	234	ko03420	B: Genetic Information Processing	Replication and repair
16	Homologous recombination	226	ko03440	B: Genetic Information Processing	Replication and repair
17	DNA replication	157	ko03030	B: Genetic Information Processing	Replication and repair
18	Base excision repair	146	ko03410	B: Genetic Information Processing	Replication and repair
19	Mismatch repair	130	ko03430	B: Genetic Information Processing	Replication and repair
20	Non-homologous end-joining	30	ko03450	B: Genetic Information Processing	Replication and repair
21	Spliceosome	1001	ko03040	B: Genetic Information Processing	Transcription
22	RNA polymerase	288	ko03020	B: Genetic Information Processing	Transcription
23	Basal transcription factors	161	ko03022	B: Genetic Information Processing	Transcription
24	RNA transport	910	ko03013	B: Genetic Information Processing	Translation
25	Ribosome biogenesis in eukaryotes	623	ko03008	B: Genetic Information Processing	Translation
26	mRNA surveillance pathway	593	ko03015	B: Genetic Information Processing	Translation
27	Ribosome	507	ko03010	B: Genetic Information Processing	Translation
28	Aminoacyl-tRNA biosynthesis	156	ko00970	B: Genetic Information Processing	Translation
29	Phenylalanine metabolism	179	ko00360	A: Metabolism	Amino acid metabolism
30	Arginine and proline metabolism	174	ko00330	A: Metabolism	Amino acid metabolism
31	Cysteine and methionine metabolism	169	ko00270	A: Metabolism	Amino acid metabolism
32	Valine, leucine and isoleucine degradation	122	ko00280	A: Metabolism	Amino acid metabolism
33	Tyrosine metabolism	120	ko00350	A: Metabolism	Amino acid metabolism
34	Phenylalanine, tyrosine and tryptophan biosynthesis	116	ko00400	A: Metabolism	Amino acid metabolism
35	Glycine, serine and threonine metabolism	113	ko00260	A: Metabolism	Amino acid metabolism
36	Alanine, aspartate and glutamate metabolism	94	ko00250	A: Metabolism	Amino acid metabolism
37	Lysine degradation	78	ko00310	A: Metabolism	Amino acid metabolism
38	Valine, leucine and isoleucine biosynthesis	69	ko00290	A: Metabolism	Amino acid metabolism
39	Tryptophan metabolism	68	ko00380	A: Metabolism	Amino acid metabolism
40	Histidine metabolism	49	ko00340	A: Metabolism	Amino acid metabolism
41	Lysine biosynthesis	39	ko00300	A: Metabolism	Amino acid metabolism
42	Phenylpropanoid biosynthesis	355	ko00940	A: Metabolism	Biosynthesis of other secondary metabolites
43	Flavonoid biosynthesis	194	ko00941	A: Metabolism	Biosynthesis of other secondary metabolites
44	Stilbenoid, diarylheptanoid and gingerol biosynthesis	168	ko00945	A: Metabolism	Biosynthesis of other secondary metabolites
45	Flavone and flavonol biosynthesis	96	ko00944	A: Metabolism	Biosynthesis of other secondary metabolites
46	Tropane, piperidine and pyridine alkaloid biosynthesis	85	ko00960	A: Metabolism	Biosynthesis of other secondary metabolites
47	Isoquinoline alkaloid biosynthesis	62	ko00950	A: Metabolism	Biosynthesis of other secondary metabolites
48	Benzoxazinoid biosynthesis	41	ko00402	A: Metabolism	Biosynthesis of other secondary metabolites
49	Glucosinolate biosynthesis	32	ko00966	A: Metabolism	Biosynthesis of other secondary metabolites
50	Isoflavonoid biosynthesis	30	ko00943	A: Metabolism	Biosynthesis of other secondary metabolites
51	Indole alkaloid biosynthesis	17	ko00901	A: Metabolism	Biosynthesis of other secondary metabolites
52	Caffeine metabolism	15	ko00232	A: Metabolism	Biosynthesis of other secondary metabolites
53	Anthocyanin biosynthesis	6	ko00942	A: Metabolism	Biosynthesis of other secondary metabolites
54	Betalain biosynthesis	4	ko00965	A: Metabolism	Biosynthesis of other secondary metabolites
55	Starch and sucrose metabolism	734	ko00500	A: Metabolism	Carbohydrate metabolism
56	Pentose and glucuronate interconversions	385	ko00040	A: Metabolism	Carbohydrate metabolism
57	Glycolysis / Gluconeogenesis	344	ko00010	A: Metabolism	Carbohydrate metabolism
58	Amino sugar and nucleotide sugar metabolism	286	ko00520	A: Metabolism	Carbohydrate metabolism
59	Galactose metabolism	237	ko00052	A: Metabolism	Carbohydrate metabolism
60	Pyruvate metabolism	231	ko00620	A: Metabolism	Carbohydrate metabolism
61	Pentose phosphate pathway	228	ko00030	A: Metabolism	Carbohydrate metabolism
62	Inositol phosphate metabolism	205	ko00562	A: Metabolism	Carbohydrate metabolism
63	Fructose and mannose metabolism	199	ko00051	A: Metabolism	Carbohydrate metabolism
64	Citrate cycle (TCA cycle)	174	ko00020	A: Metabolism	Carbohydrate metabolism
65	Ascorbate and aldarate metabolism	166	ko00053	A: Metabolism	Carbohydrate metabolism
66	Glyoxylate and dicarboxylate metabolism	115	ko00630	A: Metabolism	Carbohydrate metabolism
67	Propanoate metabolism	98	ko00640	A: Metabolism	Carbohydrate metabolism
68	Butanoate metabolism	55	ko00650	A: Metabolism	Carbohydrate metabolism
69	C5-Branched dibasic acid metabolism	7	ko00660	A: Metabolism	Carbohydrate metabolism
70	Oxidative phosphorylation	352	ko00190	A: Metabolism	Energy metabolism
71	Carbon fixation in photosynthetic organisms	247	ko00710	A: Metabolism	Energy metabolism
72	Photosynthesis	133	ko00195	A: Metabolism	Energy metabolism
73	Nitrogen metabolism	102	ko00910	A: Metabolism	Energy metabolism
74	Sulfur metabolism	59	ko00920	A: Metabolism	Energy metabolism
75	Photosynthesis - antenna proteins	43	ko00196	A: Metabolism	Energy metabolism
76	Metabolic pathways	5967	ko01100	A: Metabolism	Global map
77	Biosynthesis of secondary metabolites	2769	ko01110	A: Metabolism	Global map
78	N-Glycan biosynthesis	157	ko00510	A: Metabolism	Glycan biosynthesis and metabolism
79	Other glycan degradation	136	ko00511	A: Metabolism	Glycan biosynthesis and metabolism
80	Glycosylphosphatidylinositol(GPI)-anchor biosynthesis	114	ko00563	A: Metabolism	Glycan biosynthesis and metabolism
81	Glycosaminoglycan degradation	95	ko00531	A: Metabolism	Glycan biosynthesis and metabolism
82	Glycosphingolipid biosynthesis - ganglio series	71	ko00604	A: Metabolism	Glycan biosynthesis and metabolism
83	Other types of O-glycan biosynthesis	28	ko00514	A: Metabolism	Glycan biosynthesis and metabolism
84	Glycosphingolipid biosynthesis - globo series	18	ko00603	A: Metabolism	Glycan biosynthesis and metabolism
85	Glycerophospholipid metabolism	1040	ko00564	A: Metabolism	Lipid metabolism
86	Ether lipid metabolism	809	ko00565	A: Metabolism	Lipid metabolism
87	Glycerolipid metabolism	162	ko00561	A: Metabolism	Lipid metabolism
88	Sphingolipid metabolism	145	ko00600	A: Metabolism	Lipid metabolism
89	alpha-Linolenic acid metabolism	121	ko00592	A: Metabolism	Lipid metabolism
90	Fatty acid metabolism	118	ko00071	A: Metabolism	Lipid metabolism
91	Fatty acid biosynthesis	103	ko00061	A: Metabolism	Lipid metabolism
92	Steroid biosynthesis	90	ko00100	A: Metabolism	Lipid metabolism
93	Cutin, suberine and wax biosynthesis	90	ko00073	A: Metabolism	Lipid metabolism
94	Biosynthesis of unsaturated fatty acids	89	ko01040	A: Metabolism	Lipid metabolism
95	Linoleic acid metabolism	73	ko00591	A: Metabolism	Lipid metabolism
96	Fatty acid elongation	59	ko00062	A: Metabolism	Lipid metabolism
97	Arachidonic acid metabolism	44	ko00590	A: Metabolism	Lipid metabolism
98	Synthesis and degradation of ketone bodies	12	ko00072	A: Metabolism	Lipid metabolism
99	Porphyrin and chlorophyll metabolism	125	ko00860	A: Metabolism	Metabolism of cofactors and vitamins
100	Ubiquinone and other terpenoid-quinone biosynthesis	102	ko00130	A: Metabolism	Metabolism of cofactors and vitamins
101	Pantothenate and CoA biosynthesis	73	ko00770	A: Metabolism	Metabolism of cofactors and vitamins
102	Riboflavin metabolism	67	ko00740	A: Metabolism	Metabolism of cofactors and vitamins
103	Folate biosynthesis	58	ko00790	A: Metabolism	Metabolism of cofactors and vitamins
104	Nicotinate and nicotinamide metabolism	48	ko00760	A: Metabolism	Metabolism of cofactors and vitamins
105	One carbon pool by folate	36	ko00670	A: Metabolism	Metabolism of cofactors and vitamins
106	Vitamin B6 metabolism	27	ko00750	A: Metabolism	Metabolism of cofactors and vitamins
107	Thiamine metabolism	26	ko00730	A: Metabolism	Metabolism of cofactors and vitamins
108	Lipoic acid metabolism	15	ko00785	A: Metabolism	Metabolism of cofactors and vitamins
109	Biotin metabolism	9	ko00780	A: Metabolism	Metabolism of cofactors and vitamins
110	Glutathione metabolism	175	ko00480	A: Metabolism	Metabolism of other amino acids
111	Cyanoamino acid metabolism	164	ko00460	A: Metabolism	Metabolism of other amino acids
112	beta-Alanine metabolism	85	ko00410	A: Metabolism	Metabolism of other amino acids
113	Selenocompound metabolism	70	ko00450	A: Metabolism	Metabolism of other amino acids
114	Taurine and hypotaurine metabolism	27	ko00430	A: Metabolism	Metabolism of other amino acids
115	Terpenoid backbone biosynthesis	184	ko00900	A: Metabolism	Metabolism of terpenoids and polyketides
116	Carotenoid biosynthesis	170	ko00906	A: Metabolism	Metabolism of terpenoids and polyketides
117	Zeatin biosynthesis	155	ko00908	A: Metabolism	Metabolism of terpenoids and polyketides
118	Limonene and pinene degradation	126	ko00903	A: Metabolism	Metabolism of terpenoids and polyketides
119	Diterpenoid biosynthesis	62	ko00904	A: Metabolism	Metabolism of terpenoids and polyketides
120	Brassinosteroid biosynthesis	53	ko00905	A: Metabolism	Metabolism of terpenoids and polyketides
121	Sesquiterpenoid and triterpenoid biosynthesis	35	ko00909	A: Metabolism	Metabolism of terpenoids and polyketides
122	Monoterpenoid biosynthesis	33	ko00902	A: Metabolism	Metabolism of terpenoids and polyketides
123	Purine metabolism	560	ko00230	A: Metabolism	Nucleotide metabolism
124	Pyrimidine metabolism	473	ko00240	A: Metabolism	Nucleotide metabolism
125	Plant-pathogen interaction	1228	ko04626	E: Organismal Systems	Environmental adaptation
126	Circadian rhythm - plant	279	ko04712	E: Organismal Systems	Environmental adaptation
127	Circadian rhythm - mammal	46	ko04710	E: Organismal Systems	Environmental adaptation
128	Natural killer cell mediated cytotoxicity	101	ko04650	E: Organismal Systems	Immune system
