# Supplementary material for: Transcriptome Analysis of Secondary Metabolism Pathway, Transcription Factors, and Transporters in Response to Methyl Jasmonate in Lycoris aurea
Source: Front Plant Sci. 2017 Jan 5;7:1971. doi: 10.3389/fpls.2016.01971 (PMC5217099; doi:10.3389/fpls.2016.01971)
Supplement: Supplementary file 6 [file Table6.xls]

## Sheet: All
Table S6. GO enrichment analyses for the DEGs.
Gene Ontology	Class	Number
BP category
biological_process	biological adhesion	2
biological_process	biological regulation	367
biological_process	cellular component organization or biogenesis	211
biological_process	cellular process	1022
biological_process	developmental process	217
biological_process	establishment of localization	246
biological_process	growth	36
biological_process	immune system process	81
biological_process	localization	258
biological_process	locomotion	1
biological_process	metabolic process	1068
biological_process	multi-organism process	171
biological_process	multicellular organismal process	209
biological_process	negative regulation of biological process	60
biological_process	positive regulation of biological process	53
biological_process	regulation of biological process	324
biological_process	reproduction	114
biological_process	reproductive process	104
biological_process	response to stimulus	608
biological_process	rhythmic process	5
biological_process	signaling	130
biological_process	single-organism process	616
CC category
cellular_component	cell	1169
cellular_component	cell junction	31
cellular_component	cell part	1169
cellular_component	extracellular matrix	7
cellular_component	extracellular matrix part	3
cellular_component	extracellular region	105
cellular_component	extracellular region part	4
cellular_component	macromolecular complex	150
cellular_component	membrane	534
cellular_component	membrane part	186
cellular_component	membrane-enclosed lumen	52
cellular_component	nucleoid	5
cellular_component	organelle	992
cellular_component	organelle part	300
cellular_component	symplast	31
MF category
molecular_function	antioxidant activity	17
molecular_function	binding	715
molecular_function	catalytic activity	987
molecular_function	electron carrier activity	39
molecular_function	enzyme regulator activity	14
molecular_function	metallochaperone activity	1
molecular_function	molecular transducer activity	18
molecular_function	nucleic acid binding transcription factor activity	40
molecular_function	nutrient reservoir activity	1
molecular_function	protein binding transcription factor activity	2
molecular_function	protein tag	1
molecular_function	receptor activity	10
molecular_function	structural molecule activity	43
molecular_function	transporter activity	121
