# Supplementary material for: Transcriptome Analysis of Secondary Metabolism Pathway, Transcription Factors, and Transporters in Response to Methyl Jasmonate in Lycoris aurea
Source: Front Plant Sci. 2017 Jan 5;7:1971. doi: 10.3389/fpls.2016.01971 (PMC5217099; doi:10.3389/fpls.2016.01971)
Supplement: Supplementary file 7 [file Table7.xls]

## Sheet: Sheet1
Table S7. Statistical enrichment analysis for KEGG pathways of DEGs.
Pathway ID	Level 1	Level 2	#Pathway	DEGs(1547)	Unigenes (24651)	P-value	Q-value	KOs
ko00380	Metabolism	Amino acid metabolism	Tryptophan metabolism	12	68	0.000981464	0.00593786	K14085+K11868+K11821+K00128+K00626+K03781+K11816+K01593
ko00360	Metabolism	Amino acid metabolism	Phenylalanine metabolism	22	179	0.00196262	0.00913375	K01904+K00430+K00276+K15849+K00588+K14454+K01593
ko00944	Metabolism	Biosynthesis of other secondary metabolites	Flavone and flavonol biosynthesis	35	96	2.54806e-18	7.70788e-17	K13496+K05280+K05279
ko00940	Metabolism	Biosynthesis of other secondary metabolites	Phenylpropanoid biosynthesis	58	355	1.94422e-11	4.70501e-10	K01188+K12356+K01904+K05350+K09756+K09757+K13065+K09754+K00430+K00083+K09753+K13068+K00588+K13066
ko00945	Metabolism	Biosynthesis of other secondary metabolites	Stilbenoid, diarylheptanoid and gingerol biosynthesis	35	168	2.65317e-10	4.01293e-09	K00517+K13065+K09754+K16040+K00588
ko00941	Metabolism	Biosynthesis of other secondary metabolites	Flavonoid biosynthesis	36	194	4.10687e-09	5.52146e-08	K00660+K00475+K05280+K13065+K05278+K05277+K13082+K09754+K08243+K13081+K01859+K00588
ko00965	Metabolism	Biosynthesis of other secondary metabolites	Betalain biosynthesis	4	4	1.54541e-05	0.000155829	K15777+K01593
ko00402	Metabolism	Biosynthesis of other secondary metabolites	Benzoxazinoid biosynthesis	10	41	0.000171622	0.0014833	K13229+K13225+K13230+K13228
ko00942	Metabolism	Biosynthesis of other secondary metabolites	Anthocyanin biosynthesis	4	6	0.000209197	0.00168752	K12338
ko00950	Metabolism	Biosynthesis of other secondary metabolites	Isoquinoline alkaloid biosynthesis	10	62	0.00497358	0.022289	K00276+K15849+K01592+K00422+K14454+K01593
ko00943	Metabolism	Biosynthesis of other secondary metabolites	Isoflavonoid biosynthesis	6	30	0.00976937	0.0407619	K13258+K13263
ko00040	Metabolism	Carbohydrate metabolism	Pentose and glucuronate interconversions	40	385	0.00124725	0.00685987	K01051+K00128+K00011+K01184
ko00196	Metabolism	Energy metabolism	Photosynthesis - antenna proteins	9	43	0.00119142	0.00685987	K08910+K08913+K08912+K08916+K08917
ko01110	Metabolism	Global map	Biosynthesis of secondary metabolites	296	2769	3.0793e-21	2.54363e-19	K03428+K01770+K00064+K00891+K10760+K05356+K00025+K00549+K01188+K10206+K09838+K12742+K12467+K07385+K14085+K15404+K14190+K14760+K01904+K14759+K00660+K05350+K00475+K05280+K05933+K00030+K00517+K15397+K07513+K01823+K01623+K13065+K00658+K10717+K01940+K00849+K00627+K05278+K05277+K08242+K06127+K13082+K09754+K11778+K09841+K13070+K00514+K11821+K00850+K00128+K13225+K01900+K00430+K00939+K03787+K01626+K00162+…
ko01100	Metabolism	Global map	Metabolic pathways	481	5967	1.17991e-10	2.03957e-09	K03428+K01770+K00064+K02635+K02704+K00891+K10760+K00025+K00549+K01051+K01188+K10206+K01115+K02717+K09838+K07385+K14085+K02109+K03006+K14190+K00423+K14760+K01904+K05275+K14759+K00660+K05350+K01955+K00475+K03013+K05280+K05933+K00030+K00517+K03007+K01595+K02693+K02641+K14156+K07513+K01823+K01623+K00658+K00059+K10717+K01940+K00454+K00849+K00627+K00029+K02152+K05278+K05277+K06127+K13082+K01058+K12309+…
ko00592	Metabolism	Lipid metabolism	alpha-Linolenic acid metabolism	30	121	5.52471e-11	1.11415e-09	K07513+K00454+K01058+K05894+K08241+K10525+K10528+K10526+K01723
ko00564	Metabolism	Lipid metabolism	Glycerophospholipid metabolism	92	1040	0.000542082	0.00385835	K01126+K01115+K14156+K06129+K01058+K08730+K13535+K06130+K13513+K13511
ko00565	Metabolism	Lipid metabolism	Ether lipid metabolism	74	809	0.000739942	0.00497406	K01115
ko00073	Metabolism	Lipid metabolism	Cutin, suberine and wax biosynthesis	14	90	0.0014023	0.00737731	K15406+K15404+K15401+K15398+K15400+K13407+K15399+K13356
ko00591	Metabolism	Lipid metabolism	Linoleic acid metabolism	12	73	0.0018566	0.00898593	K00454+K15718
ko00750	Metabolism	Metabolism of cofactors and vitamins	Vitamin B6 metabolism	6	27	0.00571791	0.0247096	K05275
ko00908	Metabolism	Metabolism of terpenoids and polyketides	Zeatin biosynthesis	48	155	4.20434e-21	2.54363e-19	K10760+K13496+K10717+K00279+K13493
ko00903	Metabolism	Metabolism of terpenoids and polyketides	Limonene and pinene degradation	23	126	3.34688e-06	3.68157e-05	K00517+K00128
ko00906	Metabolism	Metabolism of terpenoids and polyketides	Carotenoid biosynthesis	24	170	0.000163864	0.0014833	K09838+K09841+K00514+K09839+K09843
ko00905	Metabolism	Metabolism of terpenoids and polyketides	Brassinosteroid biosynthesis	11	53	0.000378804	0.0028647	K15639+K09589+K12638+K09591
ko00902	Metabolism	Metabolism of terpenoids and polyketides	Monoterpenoid biosynthesis	8	33	0.000798118	0.00508275	K12467+K07385+K15086
ko00904	Metabolism	Metabolism of terpenoids and polyketides	Diterpenoid biosynthesis	11	62	0.00150526	0.00758901	K13070+K04125+K12929+K05282
ko04075	Environmental Information Processing	Signal transduction	Plant hormone signal transduction	118	1116	1.53398e-08	1.85612e-07	K14492+K14494+K13415+K14432+K14517+K14516+K14484+K13422+K13416+K13464+K14504+K14498+K14431+K14493+K14491+K14503+K14489+K14488+K14486+K14505+K14487+K14510+K13449+K14497
ko04626	Organismal Systems	Environmental adaptation	Plant-pathogen interaction	159	1228	9.6663e-19	3.89874e-17	K04371+K13426+K13425+K13420+K13424+K13422+K13430+K13457+K13416+K13417+K13423+K13464+K04368+K13428+K02183+K13448+K13414+K05391+K13473+K13429+K04079+K13412+K13459+K13449+K13413
