# Supplementary material for: Transcriptome Analysis of Secondary Metabolism Pathway, Transcription Factors, and Transporters in Response to Methyl Jasmonate in Lycoris aurea
Source: Front Plant Sci. 2017 Jan 5;7:1971. doi: 10.3389/fpls.2016.01971 (PMC5217099; doi:10.3389/fpls.2016.01971)
Supplement: Supplementary file 8 [file Table8.xls]

## Sheet: TFs and TPs
Table S8 The differentially expressed transcription factors (TFs) and transporter proteins (TPs) between MeJA-treated and control samples
TFs
Gene ID(4165)	Length	Con_raw fragments(8253933)	MJ100_raw fragments(8017301)	Con_FPKM	MJ100_FPKM	log2 Ratio(TREAT/CK)	Up-Down-Regulation(MJ100/Con)	P-value	FDR	Nr-ID	Nr-Score	Nr-Evalue	Nr-annotation	Nt-ID	Nt-Score	Nt-Evalue	Nt-annotation	Swissprot-ID	Swissprot-Score	Swissprot-Evalue	Swissprot-annotation	COG-Protein-or-Domain	COG-Score	COG-Evalue	COG-ID	COG-Function-Description	KO_id	KEGG-Evalue	KEGG-Score	KEGG-Gene	ko_definition	GO-BiologicalProcess	GO-MolecularFunction	Go-CellularComponent	Pathway ID//Pathway
Unigene25798_All	544	0	24	0.001	5.5028	12.426	Up	4.1326e-08	7.43326e-07	gi|125562601|gb|EAZ08049.1|	158.3	5e-38	hypothetical protein OsI_30314 [Oryza sativa Indica Group]	gi|115477878|ref|NM_001069070.1|	180	1e-42	Oryza sativa Japonica Group Os08g0565200 (Os08g0565200) mRNA, complete cds	sp|Q84ZA1|DRE2C_ORYSJ	156	6e-39	Dehydration-responsive element-binding protein 2C OS=Oryza sativa subsp. japonica GN=DREB2C PE=2 SV=1	--	--	--	--	--	K09286	2e-30	129	aly:ARALYDRAFT_487335	EREBP-like factor	GO:0006355//regulation of transcription, DNA-dependent	GO:0003700//sequence-specific DNA binding transcription factor activity;GO:0003677//DNA binding	GO:0005634//nucleus	--
Unigene1276_All	619	0	18	0.001	3.6271	11.8246	Up	2.88786e-06	3.75492e-05	gi|470134836|ref|XP_004303242.1|	181.4	8e-45	PREDICTED: probable WRKY transcription factor 40-like [Fragaria vesca subsp. vesca]	gi|470134835|ref|XM_004303194.1|	95.6	5e-17	PREDICTED: Fragaria vesca subsp. vesca probable WRKY transcription factor 40-like (LOC101301598), mRNA	sp|Q9SAH7|WRK40_ARATH	161	2e-40	Probable WRKY transcription factor 40 OS=Arabidopsis thaliana GN=WRKY40 PE=1 SV=1	--	--	--	--	--	K13424	7e-17	85.1	rcu:RCOM_0664190	WRKY transcription factor 33	GO:0051707//response to other organism;GO:1901700;GO:0031347//regulation of defense response;GO:0010033//response to organic substance	-	-	--
Unigene28457_All	911	1	120	0.133	16.4299	6.94875	Up	7.9727e-36	8.05174e-34	gi|224142933|ref|XP_002324785.1|	167.5	2e-40	AP2/ERF domain-containing transcription factor [Populus trichocarpa] >gi|222866219|gb|EEF03350.1| AP2/ERF domain-containing transcription factor [Populus trichocarpa]	gi|51091812|dbj|AP006056.3|	105	8e-20	Oryza sativa Japonica Group genomic DNA, chromosome 6, BAC clone:B1172G12	sp|Q9S7L5|ERF18_ARATH	145	4e-35	Ethylene-responsive transcription factor ERF018 OS=Arabidopsis thaliana GN=ERF018 PE=2 SV=1	--	--	--	--	--	K09286	4e-23	106	aly:ARALYDRAFT_487996	EREBP-like factor	GO:0009611//response to wounding;GO:0002213//defense response to insect	-	-	--
Unigene23943_All	257	1	62	0.4714	30.0906	5.99622	Up	2.83974e-18	1.35506e-16	gi|353441182|gb|AEQ94175.1|	89	2e-17	NAC protein 1 [Elaeis guineensis]	gi|302790284|ref|XM_002976864.1|	71.9	3e-10	Selaginella moellendorffii ANAC012/NST3/SND1, specific transcriptional repressor/ transcription activator/ transcription factor-like protein, mRNA	sp|Q52QH4|NAC68_ORYSJ	82	7e-17	NAC domain-containing protein 68 OS=Oryza sativa subsp. japonica GN=NAC68 PE=2 SV=1	--	--	--	--	--	--	--	--	--	--	GO:0006355//regulation of transcription, DNA-dependent	GO:0003677//DNA binding	GO:0005634//nucleus	--
Unigene27615_All	307	1	43	0.3946	17.4704	5.46838	Up	1.39154e-12	4.31502e-11	gi|224099087|ref|XP_002311369.1|	136.7	1e-31	predicted protein [Populus trichocarpa] >gi|222851189|gb|EEE88736.1| predicted protein [Populus trichocarpa]	gi|460366311|ref|XM_004228983.1|	71.9	4e-10	PREDICTED: Solanum lycopersicum transcription factor MYB21-like (LOC101246560), mRNA	sp|P81391|MYB05_ANTMA	121	1e-28	Myb-related protein 305 OS=Antirrhinum majus GN=MYB305 PE=2 SV=1	--	--	--	--	--	K09422	6e-33	136	pop:POPTR_564352	myb proto-oncogene protein, plant	GO:0009737//response to abscisic acid stimulus;GO:0009651//response to salt stress;GO:0009620//response to fungus;GO:0009753//response to jasmonic acid stimulus;GO:0009723//response to ethylene stimulus	GO:0003677//DNA binding;GO:0003682//chromatin binding	-	--
Unigene28484_All	925	12	369	1.5717	49.7573	4.98451	Up	1.86729e-95	5.85803e-93	gi|359477725|ref|XP_002281052.2|	213.4	4e-54	PREDICTED: LOW QUALITY PROTEIN: ethylene-responsive transcription factor 1B [Vitis vinifera]	gi|449332097|gb|KC171637.1|	141	1e-30	Tamarix hispida ethylene response factor 11 (ERF11) mRNA, complete cds	sp|Q8LDC8|ERF92_ARATH	192	3e-49	Ethylene-responsive transcription factor 1B OS=Arabidopsis thaliana GN=ERF1B PE=1 SV=2	--	--	--	--	--	K14516	2e-54	211	vvi:100261423	ethylene-responsive transcription factor 1	GO:0006952//defense response;GO:0009867//jasmonic acid mediated signaling pathway;GO:0006355//regulation of transcription, DNA-dependent;GO:0009873//ethylene mediated signaling pathway	GO:0003677//DNA binding;GO:0003700//sequence-specific DNA binding transcription factor activity	GO:0005634//nucleus	--
CL1558.Contig3_All	261	3	84	1.3926	40.1431	4.8493	Up	2.2057e-22	1.33563e-20	gi|470143587|ref|XP_004307455.1|	51.6	4e-06	PREDICTED: uncharacterized protein LOC101293927 [Fragaria vesca subsp. vesca]	gi|307136023|gb|HM854770.1|	60	1e-06	Cucumis melo subsp. melo clone Cm06_A03, complete sequence	sp|Q5HZ36|GAT21_ARATH	32.7	6e-06	GATA transcription factor 21 OS=Arabidopsis thaliana GN=GATA21 PE=1 SV=2	--	--	--	--	--	--	--	--	--	--	-	-	-	--
CL1460.Contig2_All	704	5	131	0.8605	23.2097	4.75341	Up	6.91586e-34	6.51582e-32	gi|326504348|dbj|BAJ91006.1|	171	1e-41	predicted protein [Hordeum vulgare subsp. vulgare]	gi|225425265|ref|XM_002267778.1|	113	3e-22	PREDICTED: Vitis vinifera ethylene-responsive transcription factor ERF113-like (LOC100250476), mRNA	sp|Q9SZ06|EF109_ARATH	150	7e-37	Ethylene-responsive transcription factor ERF109 OS=Arabidopsis thaliana GN=ERF109 PE=1 SV=1	--	--	--	--	--	K09286	7e-28	122	ath:AT3G14230	EREBP-like factor	GO:0035556//intracellular signal transduction;GO:0009693//ethylene biosynthetic process;GO:0002679//respiratory burst involved in defense response;GO:0010200//response to chitin;GO:0050832//defense response to fungus	-	-	--
Unigene28642_All	948	15	316	1.917	41.5768	4.43886	Up	1.04172e-76	2.4478e-74	gi|326518784|dbj|BAJ92553.1|	203	6e-51	predicted protein [Hordeum vulgare subsp. vulgare]	gi|470105702|ref|XM_004289173.1|	113	3e-22	PREDICTED: Fragaria vesca subsp. vesca ethylene-responsive transcription factor ERF109-like (LOC101292641), mRNA	sp|Q9SZ06|EF109_ARATH	152	4e-37	Ethylene-responsive transcription factor ERF109 OS=Arabidopsis thaliana GN=ERF109 PE=1 SV=1	--	--	--	--	--	K09286	3e-27	120	rcu:RCOM_0043760	EREBP-like factor	-	-	-	--
CL5787.Contig2_All	279	1	21	0.4342	9.3883	4.43443	Up	4.2008e-06	5.25804e-05	gi|413923333|gb|AFW63265.1|	64.3	6e-10	putative AP2/EREBP transcription factor superfamily protein [Zea mays]	gi|357168130|ref|XM_003581450.1|	77.8	5e-12	PREDICTED: Brachypodium distachyon ethylene-responsive transcription factor ERF038-like (LOC100821277), mRNA	sp|Q8LBQ7|ERF34_ARATH	56.6	3e-09	Ethylene-responsive transcription factor ERF034 OS=Arabidopsis thaliana GN=ERF034 PE=2 SV=2	--	--	--	--	--	K09286	3e-08	54.7	vvi:100252531	EREBP-like factor	GO:0006355//regulation of transcription, DNA-dependent	GO:0003700//sequence-specific DNA binding transcription factor activity	GO:0005634//nucleus;GO:0009536//plastid	--
CL10239.Contig1_All	321	1	20	0.3774	7.7714	4.36401	Up	8.16992e-06	9.60059e-05	gi|242091521|ref|XP_002441593.1|	103.2	1e-21	hypothetical protein SORBIDRAFT_09g029960 [Sorghum bicolor] >gi|241946878|gb|EES20023.1| hypothetical protein SORBIDRAFT_09g029960 [Sorghum bicolor]	--	--	--	--	sp|Q9SZ67|WRK19_ARATH	48.5	9e-07	Probable WRKY transcription factor 19 OS=Arabidopsis thaliana GN=WRKY19 PE=2 SV=1	--	--	--	--	--	--	--	--	--	--	-	-	-	--
Unigene26223_All	404	1	17	0.2999	5.2486	4.12938	Up	5.93766e-05	0.000561754	gi|460387513|ref|XP_004239421.1|	134.8	4e-31	PREDICTED: transcription factor HBP-1b(c1)-like [Solanum lycopersicum]	gi|323388644|gb|HQ858715.1|	71.9	5e-10	Zea mays clone UT1171 bZIP transcription factor mRNA, partial cds	sp|P23923|HBP1B_WHEAT	117	3e-27	Transcription factor HBP-1b(c38) OS=Triticum aestivum PE=2 SV=1	--	--	--	--	--	K14431	4e-32	134	vvi:100252149	transcription factor TGA	-	-	-	--
CL3370.Contig1_All	806	9	133	1.3528	20.582	3.92736	Up	1.63364e-30	1.38833e-28	gi|98975367|gb|ABF59736.1|	185.7	7e-46	CBF-like transcription factor [Sabal palmetto]	gi|116631299|emb|CT837654.1|	65.9	6e-08	Oryza sativa (indica cultivar-group) cDNA clone:OSIGCSN054J01, full insert sequence	sp|Q9LWV3|DRE1C_ORYSJ	169	2e-42	Dehydration-responsive element-binding protein 1C OS=Oryza sativa subsp. japonica GN=DREB1C PE=2 SV=1	--	--	--	--	--	K09286	2e-41	167	ath:AT4G25480	EREBP-like factor	-	-	-	--
CL10153.Contig2_All	1156	6	82	0.6288	8.8476	3.81461	Up	6.51602e-19	3.22136e-17	gi|459021321|gb|AGG39692.1|	229.2	1e-58	ERF transcription factor ERF1 [Camellia sinensis]	gi|38099058|gb|AY436639.1|	99.6	6e-18	Schedonorus arundinaceus dehydration-responsive element binding protein 2 (DREB2) mRNA, complete cds	sp|Q5W6R4|DRE2B_ORYSJ	204	8e-53	Dehydration-responsive element-binding protein 2B OS=Oryza sativa subsp. japonica GN=DREB2B PE=2 SV=2	--	--	--	--	--	K09286	2e-45	181	aly:ARALYDRAFT_478447	EREBP-like factor	-	-	-	--
CL1558.Contig2_All	302	9	114	3.6106	47.0836	3.70491	Up	3.04604e-25	2.11854e-23	gi|470143587|ref|XP_004307455.1|	50.8	7e-06	PREDICTED: uncharacterized protein LOC101293927 [Fragaria vesca subsp. vesca]	gi|307136023|gb|HM854770.1|	60	1e-06	Cucumis melo subsp. melo clone Cm06_A03, complete sequence	sp|Q5HZ36|GAT21_ARATH	32.7	6e-06	GATA transcription factor 21 OS=Arabidopsis thaliana GN=GATA21 PE=1 SV=2	--	--	--	--	--	--	--	--	--	--	-	-	-	--
Unigene3098_All	1157	9	110	0.9424	11.8585	3.65344	Up	3.81918e-24	2.51397e-22	gi|224072727|ref|XP_002303852.1|	99	5e-60	predicted protein [Populus trichocarpa] >gi|118487935|gb|ABK95789.1| unknown [Populus trichocarpa] >gi|222841284|gb|EEE78831.1| predicted protein [Populus trichocarpa]	gi|40645751|dbj|AB081952.1|	87.7	2e-14	Spinacia oleracea Spwrky-1 mRNA for WRKY transcription factor 1, complete cds	sp|Q9SAH7|WRK40_ARATH	134	1e-52	Probable WRKY transcription factor 40 OS=Arabidopsis thaliana GN=WRKY40 PE=1 SV=1	--	--	--	--	--	K13424	5e-13	62	rcu:RCOM_0664190	WRKY transcription factor 33	GO:0006952//defense response	-	-	--
CL2669.Contig1_All	266	13	152	5.9211	71.2744	3.58945	Up	2.1515e-32	1.94026e-30	gi|409923413|gb|AEO31476.2|	57	1e-07	WRKY transcription factor 6-1 [Dimocarpus longan]	--	--	--	--	--	--	--	--	--	--	--	--	--	--	--	--	--	--	-	-	-	--
Unigene28538_All	768	10	109	1.5775	17.7026	3.48825	Up	4.40904e-23	2.75467e-21	gi|225432059|ref|XP_002280500.1|	183.7	2e-45	PREDICTED: uncharacterized protein LOC100248153 [Vitis vinifera] >gi|296083206|emb|CBI22842.3| unnamed protein product [Vitis vinifera]	gi|356565344|ref|XM_003550854.1|	139	5e-30	PREDICTED: Glycine max MYB transcription factor MYB72 (MYB72), mRNA	sp|P81396|MYB40_ANTMA	97.4	8e-21	Myb-related protein 340 OS=Antirrhinum majus GN=MYB340 PE=2 SV=1	ECU11g1690	69.7	5e-12	COG5147	Myb superfamily proteins, including transcription factors and mRNA splicing factors	K09422	2e-46	183	vvi:100248153	myb proto-oncogene protein, plant	GO:0050896//response to stimulus	GO:0003677//DNA binding;GO:0003682//chromatin binding	-	--
Unigene9805_All	910	93	965	12.3817	132.269	3.41719	Up	2.71772e-189	2.42861e-186	gi|199601707|dbj|BAG71001.1|	276.9	3e-73	myb-related transcription factor [Musa balbisiana]	gi|470107204|ref|XM_004289891.1|	155	1e-34	PREDICTED: Fragaria vesca subsp. vesca myb-related protein Myb4-like (LOC101310363), mRNA	sp|Q7XBH4|MYB4_ORYSJ	244	5e-65	Myb-related protein Myb4 OS=Oryza sativa subsp. japonica GN=MYB4 PE=2 SV=2	ECU11g1690	108	2e-23	COG5147	Myb superfamily proteins, including transcription factors and mRNA splicing factors	K09422	1e-69	261	mtr:MTR_1g043080	myb proto-oncogene protein, plant	-	-	-	--
Unigene24976_All	628	4	40	0.7717	7.9446	3.36386	Up	5.4088e-09	1.1092e-07	gi|460399992|ref|XP_004245520.1|	111.7	8e-24	PREDICTED: ethylene-responsive transcription factor ERF061-like [Solanum lycopersicum]	gi|357128447|ref|XM_003565837.1|	101	9e-19	PREDICTED: Brachypodium distachyon ethylene-responsive transcription factor ERF061-like (LOC100821092), mRNA	sp|Q9C7W2|ERF61_ARATH	91.3	4e-19	Ethylene-responsive transcription factor ERF061 OS=Arabidopsis thaliana GN=ERF061 PE=2 SV=1	--	--	--	--	--	K09286	3e-11	66.6	vvi:100245515	EREBP-like factor	-	-	-	--
CL8091.Contig3_All	991	4	38	0.489	4.7828	3.28995	Up	1.85419e-08	3.51521e-07	gi|147798086|emb|CAN67259.1|	297.7	1e-79	hypothetical protein VITISV_039437 [Vitis vinifera]	gi|356501611|ref|XM_003519570.1|	125	9e-26	PREDICTED: Glycine max probable WRKY transcription factor 20-like (LOC100816583), mRNA	sp|Q93WV0|WRK20_ARATH	199	2e-51	Probable WRKY transcription factor 20 OS=Arabidopsis thaliana GN=WRKY20 PE=2 SV=1	--	--	--	--	--	K13424	3e-42	170	vvi:100243352	WRKY transcription factor 33	-	-	-	--
CL3052.Contig3_All	929	4	38	0.5217	5.102	3.28977	Up	1.85419e-08	3.51634e-07	gi|313661609|gb|ADR71866.1|	178.3	1e-43	transcription factor WRKY71 [Musa ABB Group] >gi|313661611|gb|ADR71867.1| transcription factor WRKY71 [Musa ABB Group]	gi|313661610|gb|HM640262.1|	117	2e-23	Musa ABB Group transcription factor WRKY71 (WRKY71) mRNA, complete cds	sp|Q9SAH7|WRK40_ARATH	137	9e-33	Probable WRKY transcription factor 40 OS=Arabidopsis thaliana GN=WRKY40 PE=1 SV=1	--	--	--	--	--	K13424	1e-09	62	pop:POPTR_663578	WRKY transcription factor 33	GO:0006952//defense response;GO:0009685//gibberellin metabolic process	GO:0003700//sequence-specific DNA binding transcription factor activity	GO:0005634//nucleus	--
Unigene6456_All	896	76	675	10.2765	93.9653	3.19278	Up	5.82546e-125	2.52632e-122	gi|359477725|ref|XP_002281052.2|	215.3	1e-54	PREDICTED: LOW QUALITY PROTEIN: ethylene-responsive transcription factor 1B [Vitis vinifera]	gi|1732405|gb|U81157.1|NTU81157	121	1e-24	Nicotiana tabacum S25-XP1 DNA binding protein mRNA, complete cds	sp|Q8LDC8|ERF92_ARATH	197	5e-51	Ethylene-responsive transcription factor 1B OS=Arabidopsis thaliana GN=ERF1B PE=1 SV=2	--	--	--	--	--	K14516	1e-55	214	vvi:100261423	ethylene-responsive transcription factor 1	GO:0006351//transcription, DNA-dependent	-	-	--
Unigene27184_All	506	4	34	0.9577	8.3811	3.12949	Up	2.12034e-07	3.39456e-06	gi|15225255|ref|NP_180184.1|	188	5e-47	heat stress transcription factor A-2 [Arabidopsis thaliana] >gi|75220020|sp|O80982.1|HSFA2_ARATH RecName: Full=Heat stress transcription factor A-2; Short=AtHsfA2; AltName: Full=AtHsf-04 >gi|330252706|gb|AEC07800.1| heat stress transcription factor A-2 [Arabidopsis thaliana]	gi|449524381|ref|XM_004169154.1|	83.8	2e-13	PREDICTED: Cucumis sativus heat stress transcription factor C-1-like (LOC101211206), mRNA	sp|O80982|HSFA2_ARATH	187	2e-48	Heat stress transcription factor A-2 OS=Arabidopsis thaliana GN=HSFA2 PE=1 SV=1	YGL073w	92.4	3e-19	COG5169	Heat shock transcription factor	--	--	--	--	--	GO:0071456//cellular response to hypoxia;GO:0034976//response to endoplasmic reticulum stress;GO:0006457//protein folding;GO:0034620//cellular response to unfolded protein;GO:0010286//heat acclimation;GO:0010200//response to chitin;GO:0034605//cellular response to heat;GO:0045893//positive regulation of transcription, DNA-dependent;GO:0009407//toxin catabolic process;GO:0009644//response to high …	GO:0043565//sequence-specific DNA binding;GO:0005515//protein binding;GO:0003700//sequence-specific DNA binding transcription factor activity	GO:0009507//chloroplast;GO:0005634//nucleus	--
Unigene28362_All	706	7	57	1.2012	10.0703	3.06756	Up	2.01262e-11	5.53133e-10	gi|225453582|ref|XP_002266775.1|	162.5	5e-39	PREDICTED: transcription factor MYC2-like [Vitis vinifera]	gi|470141821|ref|XM_004306579.1|	77.8	1e-11	PREDICTED: Fragaria vesca subsp. vesca transcription factor MYC2-like (LOC101299702), mRNA	sp|O23090|BH014_ARATH	135	2e-32	Transcription factor bHLH14 OS=Arabidopsis thaliana GN=BHLH14 PE=2 SV=1	--	--	--	--	--	K13422	1e-28	124	aly:ARALYDRAFT_890840	transcription factor MYC2	-	-	-	--
CL4518.Contig2_All	358	5	39	1.6921	13.5879	3.00544	Up	4.69544e-08	8.33631e-07	gi|228480908|gb|ACQ42220.1|	173.7	7e-43	R2R3 transcription factor MYB108-like protein 1 [Vitis vinifera]	gi|225432058|ref|XM_002280464.1|	111	5e-22	PREDICTED: Vitis vinifera R2R3 transcription factor MYB108-like protein 1 (LOC100248153), mRNA	sp|P81391|MYB05_ANTMA	157	2e-39	Myb-related protein 305 OS=Antirrhinum majus GN=MYB305 PE=2 SV=1	ECU11g1690	66.6	1e-11	COG5147	Myb superfamily proteins, including transcription factors and mRNA splicing factors	K09422	5e-44	173	vvi:100248153	myb proto-oncogene protein, plant	GO:0009737//response to abscisic acid stimulus;GO:0009651//response to salt stress;GO:0009620//response to fungus;GO:0009753//response to jasmonic acid stimulus;GO:0009723//response to ethylene stimulus	GO:0003677//DNA binding;GO:0003682//chromatin binding	-	--
Unigene12849_All	432	7	53	1.9631	15.3026	2.96257	Up	2.15922e-10	5.31727e-09	gi|255588212|ref|XP_002534537.1|	194.9	3e-49	Homeobox-leucine zipper protein HAT14, putative [Ricinus communis] >gi|223525092|gb|EEF27847.1| Homeobox-leucine zipper protein HAT14, putative [Ricinus communis]	gi|460366969|ref|XM_004229300.1|	119	2e-24	PREDICTED: Solanum lycopersicum homeobox-leucine zipper protein HAT14-like (LOC101250729), mRNA	sp|A2Z1U1|HOX11_ORYSI	180	2e-46	Homeobox-leucine zipper protein HOX11 OS=Oryza sativa subsp. indica GN=HOX11 PE=2 SV=1	--	--	--	--	--	K09338	3e-45	178	ath:AT5G06710	homeobox-leucine zipper protein	GO:0006355//regulation of transcription, DNA-dependent	GO:0003700//sequence-specific DNA binding transcription factor activity;GO:0043565//sequence-specific DNA binding	GO:0005634//nucleus	--
Unigene26997_All	526	7	50	1.6123	11.8565	2.87849	Up	1.25367e-09	2.82323e-08	gi|15225381|ref|NP_182021.1|	167.9	6e-41	ethylene-responsive transcription factor ERF034 [Arabidopsis thaliana] >gi|148839467|sp|Q8LBQ7.2|ERF34_ARATH RecName: Full=Ethylene-responsive transcription factor ERF034 >gi|330255394|gb|AEC10488.1| ethylene-responsive transcription factor ERF034 [Arabidopsis thaliana]	gi|351726615|ref|NM_001248412.1|	99.6	3e-18	Glycine max dehydration-responsive element binding protein 6 (LOC100101914), mRNA >gi|146552061|gb|EF551166.1| Glycine max dehydration-responsive element binding protein 6 mRNA, complete cds	sp|Q8LBQ7|ERF34_ARATH	167	2e-42	Ethylene-responsive transcription factor ERF034 OS=Arabidopsis thaliana GN=ERF034 PE=2 SV=2	--	--	--	--	--	K09286	3e-38	155	vvi:100252531	EREBP-like factor	GO:0006355//regulation of transcription, DNA-dependent	GO:0003700//sequence-specific DNA binding transcription factor activity;GO:0003677//DNA binding	GO:0005634//nucleus	--
Unigene24983_All	957	14	99	1.7724	12.9031	2.86394	Up	9.82152e-18	4.53258e-16	gi|470141822|ref|XP_004306627.1|	214.5	2e-54	PREDICTED: transcription factor MYC2-like [Fragaria vesca subsp. vesca]	gi|460400749|ref|XM_004245847.1|	65.9	7e-08	PREDICTED: Solanum lycopersicum jasmonic acid 3 (JA3), mRNA	sp|O23090|BH014_ARATH	141	5e-34	Transcription factor bHLH14 OS=Arabidopsis thaliana GN=BHLH14 PE=2 SV=1	--	--	--	--	--	K13422	4e-27	120	gmx:100790168	transcription factor MYC2	-	-	-	--
CL3052.Contig2_All	1193	70	491	7.1088	51.3349	2.85226	Up	8.91162e-82	2.36756e-79	gi|356550659|ref|XP_003543702.1|	250	6e-65	PREDICTED: probable WRKY transcription factor 40-like isoform 1 [Glycine max]	gi|449497186|ref|XM_004160289.1|	129	7e-27	PREDICTED: Cucumis sativus probable WRKY transcription factor 40-like (LOC101218366), mRNA	sp|Q9SAH7|WRK40_ARATH	207	1e-53	Probable WRKY transcription factor 40 OS=Arabidopsis thaliana GN=WRKY40 PE=1 SV=1	--	--	--	--	--	K13426	3e-16	84.3	rcu:RCOM_1689100	WRKY transcription factor 29	GO:0006952//defense response;GO:0051707//response to other organism;GO:0050789//regulation of biological process;GO:0009685//gibberellin metabolic process	GO:0003700//sequence-specific DNA binding transcription factor activity	GO:0005634//nucleus	--
Unigene13508_All	841	25	175	3.6015	25.9546	2.84932	Up	4.05116e-30	3.40846e-28	gi|217030939|gb|ACJ74070.1|	191	1e-47	AP2/ERF domain protein [Oryza sativa Japonica Group]	gi|292668912|gb|GU732442.1|	123	3e-25	Malus x domestica AP2 domain class transcription factor (AP2D18) mRNA, complete cds	sp|O80340|ERF78_ARATH	149	2e-36	Ethylene-responsive transcription factor 4 OS=Arabidopsis thaliana GN=ERF4 PE=1 SV=1	--	--	--	--	--	K09286	2e-37	154	aly:ARALYDRAFT_897795	EREBP-like factor	GO:0006351//transcription, DNA-dependent	-	-	--
CL4966.Contig2_All	1025	5	35	0.591	4.2591	2.84932	Up	4.95342e-07	7.46608e-06	gi|183979106|emb|CAP08302.1|	282	1e-74	DNA-binding protein [Vitis thunbergii]	gi|189172042|gb|EU665445.1|	111	1e-21	Triticum aestivum WRKY20 transcription factor mRNA, partial cds	sp|Q9SV15|WRK11_ARATH	234	8e-62	Probable WRKY transcription factor 11 OS=Arabidopsis thaliana GN=WRKY11 PE=2 SV=2	--	--	--	--	--	K13425	3e-09	61.2	rcu:RCOM_1616660	WRKY transcription factor 22	-	-	-	--
Unigene1945_All	1202	136	940	13.708	97.5428	2.83102	Up	9.40732e-154	5.84036e-151	gi|359493145|ref|XP_002264797.2|	166.4	8e-40	PREDICTED: uncharacterized protein LOC100262406 [Vitis vinifera] >gi|147834261|emb|CAN66025.1| hypothetical protein VITISV_028773 [Vitis vinifera]	gi|470125052|ref|XM_004298473.1|	69.9	6e-09	PREDICTED: Fragaria vesca subsp. vesca uncharacterized LOC101309634 (LOC101309634), mRNA	sp|Q9FGF8|ABR1_ARATH	149	2e-36	Ethylene-responsive transcription factor ABR1 OS=Arabidopsis thaliana GN=ABR1 PE=2 SV=1	--	--	--	--	--	K09286	3e-30	130	ath:AT1G43160	EREBP-like factor	GO:0009788//negative regulation of abscisic acid mediated signaling pathway;GO:0009749//response to glucose stimulus;GO:0006970//response to osmotic stress;GO:0050832//defense response to fungus	-	-	--
CL10224.Contig2_All	1158	22	141	2.3017	15.1874	2.7221	Up	1.86926e-23	1.18929e-21	gi|117586720|dbj|BAF36563.1|	406.4	4e-112	NAC domain protein [Cymbidium hybrid cultivar]	gi|117586719|dbj|AB257312.1|	149	8e-33	Cymbidium hybrid cultivar CyNAC1 mRNA for NAC domain protein, complete cds, cultivar: Ruby Eyes Golden Star	sp|O49255|NAC29_ARATH	268	4e-72	NAC transcription factor 29 OS=Arabidopsis thaliana GN=NAC029 PE=2 SV=1	--	--	--	--	--	--	--	--	--	--	GO:0007275//multicellular organismal development	-	-	--
Unigene14911_All	716	7	44	1.1845	7.665	2.69401	Up	3.97158e-08	7.16988e-07	gi|470134836|ref|XP_004303242.1|	87.8	3e-40	PREDICTED: probable WRKY transcription factor 40-like [Fragaria vesca subsp. vesca]	gi|40645751|dbj|AB081952.1|	87.7	1e-14	Spinacia oleracea Spwrky-1 mRNA for WRKY transcription factor 1, complete cds	sp|Q9SAH7|WRK40_ARATH	90.9	8e-36	Probable WRKY transcription factor 40 OS=Arabidopsis thaliana GN=WRKY40 PE=1 SV=1	--	--	--	--	--	K13424	1e-12	59.3	rcu:RCOM_0664190	WRKY transcription factor 33	GO:0006952//defense response;GO:0051707//response to other organism;GO:0050789//regulation of biological process	-	-	--
CL2513.Contig1_All	834	427	2612	62.0299	390.642	2.65481	Up	0	0	gi|308044557|ref|NP_001182812.1|	130.2	4e-29	putative tify domain/CCT motif transcription factor family protein [Zea mays] >gi|224029743|gb|ACN33947.1| unknown [Zea mays] >gi|414885629|tpg|DAA61643.1| TPA: putative tify domain/CCT motif transcription factor family protein [Zea mays]	--	--	--	--	sp|Q9LMA8|TI10A_ARATH	117	1e-26	Protein TIFY 10A OS=Arabidopsis thaliana GN=TIFY10A PE=1 SV=1	--	--	--	--	--	K13464	4e-30	129	sbi:SORBI_02g025720	jasmonate ZIM domain-containing protein	GO:0007275//multicellular organismal development;GO:1901701;GO:0051707//response to other organism;GO:0009755//hormone-mediated signaling pathway;GO:0009753//response to jasmonic acid stimulus;GO:0009628//response to abiotic stimulus;GO:0006952//defense response	-	-	--
CL4518.Contig1_All	763	28	167	4.446	27.3001	2.61833	Up	1.99847e-26	1.47335e-24	gi|228480908|gb|ACQ42220.1|	84.3	2e-73	R2R3 transcription factor MYB108-like protein 1 [Vitis vinifera]	gi|242383654|emb|FP092498.1|	168	5e-39	Phyllostachys edulis cDNA clone: bphyem114b06, full insert sequence	sp|Q9LK95|MYB21_ARATH	150	5e-50	Transcription factor MYB21 OS=Arabidopsis thaliana GN=MYB21 PE=1 SV=1	ECU11g1690	94.4	2e-20	COG5147	Myb superfamily proteins, including transcription factors and mRNA splicing factors	K09422	2e-74	214	vvi:100248153	myb proto-oncogene protein, plant	GO:0009753//response to jasmonic acid stimulus;GO:0009620//response to fungus;GO:0009651//response to salt stress;GO:0006355//regulation of transcription, DNA-dependent;GO:0009737//response to abscisic acid stimulus;GO:0009723//response to ethylene stimulus	GO:0003677//DNA binding;GO:0003700//sequence-specific DNA binding transcription factor activity;GO:0003682//chromatin binding	GO:0005634//nucleus	--
CL3823.Contig2_All	1413	167	993	14.319	87.6554	2.61391	Up	6.35264e-149	3.67326e-146	gi|357449601|ref|XP_003595077.1|	222.6	1e-56	Transcription factor bHLH [Medicago truncatula] >gi|355484125|gb|AES65328.1| Transcription factor bHLH [Medicago truncatula]	--	--	--	--	sp|Q2HIV9|BH035_ARATH	212	4e-55	Transcription factor bHLH35 OS=Arabidopsis thaliana GN=BHLH35 PE=2 SV=1	--	--	--	--	--	K13422	2e-12	72	gmx:100790168	transcription factor MYC2	GO:0009753//response to jasmonic acid stimulus;GO:0009694//jasmonic acid metabolic process;GO:0006355//regulation of transcription, DNA-dependent	GO:0005488//binding	-	--
Unigene9060_All	1431	127	752	10.7523	65.5466	2.60788	Up	6.24056e-113	2.32951e-110	gi|242084810|ref|XP_002442830.1|	214.5	3e-54	hypothetical protein SORBIDRAFT_08g003550 [Sorghum bicolor] >gi|241943523|gb|EES16668.1| hypothetical protein SORBIDRAFT_08g003550 [Sorghum bicolor]	gi|460398528|ref|XM_004244762.1|	79.8	7e-12	PREDICTED: Solanum lycopersicum B3 domain-containing transcription factor NGA3-like (LOC101268779), mRNA	sp|Q53QI0|Y1160_ORYSJ	191	7e-49	B3 domain-containing protein Os11g0156000 OS=Oryza sativa subsp. japonica GN=Os11g0156000 PE=2 SV=1	--	--	--	--	--	K09287	1e-37	155	zma:100284738	RAV-like factor	-	-	-	--
CL438.Contig3_All	571	6	34	1.2731	7.427	2.54443	Up	3.16592e-06	4.08137e-05	gi|3420906|gb|AAC31956.1|	128.6	5e-29	zinc finger protein [Pimpinella brachycarpa]	gi|206574970|gb|EU912403.1|	103	2e-19	Brassica napus WRKY33-1 transcription factor (WRKY33-1) mRNA, complete cds	sp|Q8S8P5|WRK33_ARATH	121	3e-28	Probable WRKY transcription factor 33 OS=Arabidopsis thaliana GN=WRKY33 PE=1 SV=2	--	--	--	--	--	K13424	3e-28	122	aly:ARALYDRAFT_482857	WRKY transcription factor 33	GO:0031348//negative regulation of defense response;GO:0010508//positive regulation of autophagy;GO:0009595//detection of biotic stimulus;GO:0070370//cellular heat acclimation;GO:0009867//jasmonic acid mediated signaling pathway;GO:0009697//salicylic acid biosynthetic process;GO:0009862//systemic acquired resistance, salicylic acid mediated signaling pathway;GO:0009414//response to water deprivat…	GO:0005515//protein binding;GO:0003700//sequence-specific DNA binding transcription factor activity	GO:0005634//nucleus	--
CL10153.Contig3_All	1400	17	96	1.4712	8.5529	2.53942	Up	2.65006e-15	1.0344e-13	gi|459021321|gb|AGG39692.1|	230.7	4e-59	ERF transcription factor ERF1 [Camellia sinensis]	gi|38099058|gb|AY436639.1|	99.6	8e-18	Schedonorus arundinaceus dehydration-responsive element binding protein 2 (DREB2) mRNA, complete cds	sp|Q5W6R4|DRE2B_ORYSJ	201	6e-52	Dehydration-responsive element-binding protein 2B OS=Oryza sativa subsp. japonica GN=DREB2B PE=2 SV=2	--	--	--	--	--	K09286	2e-45	181	aly:ARALYDRAFT_478447	EREBP-like factor	-	-	-	--
CL2475.Contig1_All	960	15	84	1.893	10.9139	2.52742	Up	1.71502e-13	5.75697e-12	gi|357116244|ref|XP_003559892.1|	163.3	5e-39	PREDICTED: transcription factor bHLH92-like [Brachypodium distachyon]	--	--	--	--	sp|Q9FIX5|BH092_ARATH	116	2e-26	Transcription factor bHLH92 OS=Arabidopsis thaliana GN=BHLH92 PE=2 SV=1	--	--	--	--	--	K13422	1e-07	55.5	pop:POPTR_836925	transcription factor MYC2	GO:0006355//regulation of transcription, DNA-dependent	GO:0005488//binding	-	--
CL3823.Contig5_All	403	108	602	32.4682	186.322	2.5207	Up	2.23818e-87	6.50274e-85	gi|388502674|gb|AFK39403.1|	110.2	1e-23	unknown [Medicago truncatula]	--	--	--	--	sp|Q700E3|BH027_ARATH	92.8	6e-20	Transcription factor bHLH27 OS=Arabidopsis thaliana GN=BHLH27 PE=2 SV=1	--	--	--	--	--	K13422	8e-07	50.4	ppp:PHYPADRAFT_164647	transcription factor MYC2	GO:0009753//response to jasmonic acid stimulus;GO:0009694//jasmonic acid metabolic process;GO:0006355//regulation of transcription, DNA-dependent	GO:0003677//DNA binding;GO:0003700//sequence-specific DNA binding transcription factor activity	GO:0005634//nucleus	--
Unigene13369_All	592	21	117	4.2977	24.6511	2.52002	Up	3.3375e-18	1.58488e-16	gi|224141937|ref|XP_002324317.1|	200.7	1e-50	AP2/ERF domain-containing transcription factor [Populus trichocarpa] >gi|222865751|gb|EEF02882.1| AP2/ERF domain-containing transcription factor [Populus trichocarpa]	gi|461496411|ref|NM_001247919.2|	137	1e-29	Solanum lycopersicum ethylene response factor 1 (ERF1), mRNA	sp|Q94AW5|ERF03_ARATH	196	1e-50	Ethylene-responsive transcription factor ERF003 OS=Arabidopsis thaliana GN=ERF003 PE=2 SV=1	--	--	--	--	--	K09286	4e-19	92.4	gmx:100818646	EREBP-like factor	GO:0010162//seed dormancy process;GO:0006351//transcription, DNA-dependent;GO:0009740//gibberellic acid mediated signaling pathway;GO:0009873//ethylene mediated signaling pathway	GO:0003700//sequence-specific DNA binding transcription factor activity	-	--
Unigene28509_All	372	8	44	2.6055	14.753	2.50138	Up	1.36729e-07	2.26393e-06	gi|359490474|ref|XP_002273319.2|	62	3e-09	PREDICTED: transcription factor ASG4-like [Vitis vinifera]	gi|226501493|ref|NM_001148827.1|	99.6	2e-18	Zea mays LOC100274468 (TIDP2971), mRNA >gi|194708093|gb|BT043126.1| Zea mays full-length cDNA clone ZM_BFc0102L23 mRNA, complete cds	sp|Q6R0H0|ASG4_ARATH	55.1	1e-08	Transcription factor ASG4 OS=Arabidopsis thaliana GN=ASG4 PE=2 SV=1	--	--	--	--	--	--	--	--	--	--	-	-	-	--
CL238.Contig2_All	1020	132	702	15.6788	85.8438	2.4529	Up	1.75252e-98	5.74232e-96	gi|351724493|ref|NP_001238595.1|	192.6	9e-48	ethylene-responsive element binding factor 4 [Glycine max] >gi|190361125|gb|ACE76905.1| ethylene-responsive element binding factor 4 [Glycine max]	gi|292668912|gb|GU732442.1|	157	3e-35	Malus x domestica AP2 domain class transcription factor (AP2D18) mRNA, complete cds	sp|O80340|ERF78_ARATH	156	2e-38	Ethylene-responsive transcription factor 4 OS=Arabidopsis thaliana GN=ERF4 PE=1 SV=1	--	--	--	--	--	K09286	2e-38	158	aly:ARALYDRAFT_897795	EREBP-like factor	-	-	-	--
Unigene8433_All	304	43	223	17.137	91.4962	2.4166	Up	7.31658e-32	6.49886e-30	gi|353441182|gb|AEQ94175.1|	109.8	1e-23	NAC protein 1 [Elaeis guineensis]	gi|302790284|ref|XM_002976864.1|	71.9	4e-10	Selaginella moellendorffii ANAC012/NST3/SND1, specific transcriptional repressor/ transcription activator/ transcription factor-like protein, mRNA	sp|Q52QH4|NAC68_ORYSJ	101	9e-23	NAC domain-containing protein 68 OS=Oryza sativa subsp. japonica GN=NAC68 PE=2 SV=1	--	--	--	--	--	--	--	--	--	--	GO:0006355//regulation of transcription, DNA-dependent	GO:0003677//DNA binding	GO:0005634//nucleus	--
Unigene9949_All	1060	14	69	1.6002	8.1192	2.34309	Up	1.77376e-10	4.40297e-09	gi|224072727|ref|XP_002303852.1|	248.8	1e-64	predicted protein [Populus trichocarpa] >gi|118487935|gb|ABK95789.1| unknown [Populus trichocarpa] >gi|222841284|gb|EEE78831.1| predicted protein [Populus trichocarpa]	gi|157890417|dbj|AB190817.1|	99.6	6e-18	Oryza sativa Japonica Group OsWRKY71 mRNA for transcription factor OsWRKY71, complete cds	sp|Q9SAH7|WRK40_ARATH	218	4e-57	Probable WRKY transcription factor 40 OS=Arabidopsis thaliana GN=WRKY40 PE=1 SV=1	--	--	--	--	--	K13424	3e-17	87.8	rcu:RCOM_0664190	WRKY transcription factor 33	GO:0006952//defense response;GO:0009685//gibberellin metabolic process	GO:0003700//sequence-specific DNA binding transcription factor activity	GO:0005634//nucleus	--
CL741.Contig1_All	580	11	53	2.2978	11.3978	2.31043	Up	3.1815e-08	5.82015e-07	gi|359477394|ref|XP_002275566.2|	62.8	3e-09	PREDICTED: transcription factor HY5-like [Vitis vinifera]	--	--	--	--	sp|Q8W191|HYH_ARATH	58.2	3e-09	Transcription factor HY5-like OS=Arabidopsis thaliana GN=HYH PE=1 SV=1	--	--	--	--	--	--	--	--	--	--	GO:0010224//response to UV-B;GO:0042221//response to chemical stimulus;GO:0050794//regulation of cellular process;GO:0080167//response to karrikin	GO:0005515//protein binding	-	--
Unigene24251_All	481	15	68	3.7782	17.6334	2.22254	Up	8.69438e-10	1.99217e-08	gi|386686575|gb|AFJ20666.1|	188.3	3e-47	WRKY transcription factor 40 [Camellia sinensis]	gi|313661610|gb|HM640262.1|	131	7e-28	Musa ABB Group transcription factor WRKY71 (WRKY71) mRNA, complete cds	sp|Q9SAH7|WRK40_ARATH	153	4e-38	Probable WRKY transcription factor 40 OS=Arabidopsis thaliana GN=WRKY40 PE=1 SV=1	--	--	--	--	--	K13424	2e-16	83.2	rcu:RCOM_0664190	WRKY transcription factor 33	GO:0051707//response to other organism;GO:1901700;GO:0031347//regulation of defense response;GO:0010033//response to organic substance	-	-	--
CL2475.Contig2_All	1225	143	643	14.1429	65.4707	2.21077	Up	7.20948e-80	1.8094e-77	gi|357116244|ref|XP_003559892.1|	179.5	1e-43	PREDICTED: transcription factor bHLH92-like [Brachypodium distachyon]	--	--	--	--	sp|Q9FIX5|BH092_ARATH	130	2e-30	Transcription factor bHLH92 OS=Arabidopsis thaliana GN=BHLH92 PE=2 SV=1	--	--	--	--	--	K13422	2e-07	55.5	pop:POPTR_836925	transcription factor MYC2	GO:0006355//regulation of transcription, DNA-dependent	GO:0005488//binding	-	--
CL8482.Contig1_All	592	15	66	3.0698	13.9057	2.17946	Up	2.42782e-09	5.24507e-08	gi|147864518|emb|CAN82632.1|	140.6	1e-32	hypothetical protein VITISV_028134 [Vitis vinifera]	gi|225453397|ref|XM_002271578.1|	115	5e-23	PREDICTED: Vitis vinifera ethylene-responsive transcription factor 2-like (LOC100259767), mRNA	sp|O80337|EF100_ARATH	134	3e-32	Ethylene-responsive transcription factor 1A OS=Arabidopsis thaliana GN=ERF1A PE=1 SV=2	--	--	--	--	--	K09286	7e-32	134	ath:AT4G17500	EREBP-like factor	GO:0009414//response to water deprivation;GO:0009864//induced systemic resistance, jasmonic acid mediated signaling pathway;GO:0002679//respiratory burst involved in defense response;GO:0009873//ethylene mediated signaling pathway;GO:0010200//response to chitin;GO:0042538//hyperosmotic salinity response;GO:0009738//abscisic acid mediated signaling pathway;GO:0045893//positive regulation of transc…	GO:0003677//DNA binding;GO:0003700//sequence-specific DNA binding transcription factor activity	GO:0005634//nucleus	--
CL2502.Contig2_All	776	22	95	3.4348	15.2698	2.15238	Up	1.08751e-12	3.40627e-11	gi|414880750|tpg|DAA57881.1|	102.4	8e-21	TPA: putative WRKY DNA-binding domain superfamily protein [Zea mays]	--	--	--	--	sp|Q93WU9|WRK51_ARATH	75.5	3e-14	Probable WRKY transcription factor 51 OS=Arabidopsis thaliana GN=WRKY51 PE=2 SV=1	--	--	--	--	--	K13424	3e-07	53.9	zma:100281160	WRKY transcription factor 33	GO:0006355//regulation of transcription, DNA-dependent	GO:0003700//sequence-specific DNA binding transcription factor activity;GO:0043565//sequence-specific DNA binding	GO:0009536//plastid	--
CL8044.Contig2_All	1030	51	217	5.9989	26.2781	2.13109	Up	7.81752e-27	5.88099e-25	gi|225457423|ref|XP_002284926.1|	344.4	1e-93	PREDICTED: myb-related protein 306 [Vitis vinifera]	gi|312282352|dbj|AK352956.1|	220	2e-54	Thellungiella halophila mRNA, complete cds, clone: RTFL01-09-D13	sp|P81392|MYB06_ANTMA	323	1e-88	Myb-related protein 306 OS=Antirrhinum majus GN=MYB306 PE=2 SV=1	ECU11g1690	108	2e-23	COG5147	Myb superfamily proteins, including transcription factors and mRNA splicing factors	K09422	2e-94	344	vvi:100233018	myb proto-oncogene protein, plant	GO:0009725//response to hormone stimulus;GO:0009628//response to abiotic stimulus;GO:1901700;GO:0006950//response to stress	GO:0005488//binding	-	--
CL1557.Contig3_All	708	10	42	1.7112	7.3993	2.11238	Up	3.38916e-06	4.34447e-05	gi|372450325|gb|AEX92970.1|	112.8	5e-24	MADS box protein 3a [Agave tequilana]	gi|372450324|gb|JF699269.1|	172	3e-40	Agave tequilana cultivar Azul MADS box protein 3a mRNA, complete cds	sp|Q10CQ1|MAD14_ORYSJ	97.8	5e-21	MADS-box transcription factor 14 OS=Oryza sativa subsp. japonica GN=MADS14 PE=1 SV=2	YPL089c	62.8	5e-10	COG5068	Regulator of arginine metabolism and related MADS box-containing transcription factors	K09264	5e-21	99.4	gmx:100816836	MADS-box transcription factor, plant	GO:0006355//regulation of transcription, DNA-dependent	GO:0003700//sequence-specific DNA binding transcription factor activity;GO:0003677//DNA binding;GO:0046983//protein dimerization activity	GO:0005634//nucleus	--
Unigene11629_All	1375	146	602	12.8644	54.6092	2.08576	Up	1.12211e-69	2.33855e-67	gi|470141822|ref|XP_004306627.1|	355.9	9e-97	PREDICTED: transcription factor MYC2-like [Fragaria vesca subsp. vesca]	gi|1142618|gb|U18348.1|PVU18348	91.7	2e-15	Phaseolus vulgaris phaseolin G-box binding protein PG1 (PG1) mRNA, complete cds	sp|O23090|BH014_ARATH	233	2e-61	Transcription factor bHLH14 OS=Arabidopsis thaliana GN=BHLH14 PE=2 SV=1	--	--	--	--	--	K13422	1e-44	179	aly:ARALYDRAFT_890840	transcription factor MYC2	-	-	-	--
Unigene6022_All	595	23	94	4.6833	19.7053	2.07299	Up	4.74652e-12	1.39415e-10	--	--	--	--	--	--	--	--	--	--	--	--	--	--	--	--	--	--	--	--	--	--	-	-	-	--
CL4045.Contig3_All	751	12	49	1.9359	8.1382	2.07171	Up	6.8855e-07	1.01322e-05	gi|302325337|gb|ADL18407.1|	188.3	1e-46	P1 transcription factor [Eremochloa ophiuroides]	gi|332656411|gb|CP002687.1|	180	1e-42	Arabidopsis thaliana chromosome 4, complete sequence	sp|P81393|MYB08_ANTMA	186	2e-47	Myb-related protein 308 OS=Antirrhinum majus GN=MYB308 PE=2 SV=1	ECU11g1690	64.7	2e-10	COG5147	Myb superfamily proteins, including transcription factors and mRNA splicing factors	K09422	2e-47	187	sbi:SORBI_02g031190	myb proto-oncogene protein, plant	GO:0010224//response to UV-B;GO:0009751//response to salicylic acid stimulus;GO:0009753//response to jasmonic acid stimulus	GO:0003677//DNA binding;GO:0003682//chromatin binding	-	--
CL3052.Contig1_All	1203	15	61	1.5107	6.3246	2.06576	Up	3.02052e-08	5.5463e-07	gi|470134836|ref|XP_004303242.1|	251.9	1e-65	PREDICTED: probable WRKY transcription factor 40-like [Fragaria vesca subsp. vesca]	gi|313661610|gb|HM640262.1|	131	2e-27	Musa ABB Group transcription factor WRKY71 (WRKY71) mRNA, complete cds	sp|Q9SAH7|WRK40_ARATH	213	2e-55	Probable WRKY transcription factor 40 OS=Arabidopsis thaliana GN=WRKY40 PE=1 SV=1	--	--	--	--	--	K13424	8e-16	83.2	rcu:RCOM_0664190	WRKY transcription factor 33	GO:0006952//defense response;GO:0071704;GO:0051707//response to other organism;GO:0050789//regulation of biological process;GO:0044238//primary metabolic process;GO:0044237//cellular metabolic process	-	-	--
Unigene27557_All	406	10	40	2.9841	12.2887	2.04196	Up	9.26246e-06	0.000107771	gi|12322044|gb|AAG51067.1|AC069472_7	107.1	8e-23	unknown protein; 756-145 [Arabidopsis thaliana]	--	--	--	--	sp|Q05091|PGIP_PYRCO	93.6	3e-20	Polygalacturonase inhibitor OS=Pyrus communis GN=PGIP PE=1 SV=1	--	--	--	--	--	K13416	4e-11	64.7	ath:AT4G33430	brassinosteroid insensitive 1-associated receptor kinase 1 [EC:2.7.10.1 2.7.11.1]	GO:0010228//vegetative to reproductive phase transition of meristem	GO:0008134//transcription factor binding	-	--
Unigene4008_All	444	37	137	10.0962	38.4866	1.93054	Up	1.49698e-15	5.96155e-14	gi|292668913|gb|ADE41111.1|	152.5	1e-36	AP2 domain class transcription factor [Malus x domestica]	gi|292668912|gb|GU732442.1|	163	2e-37	Malus x domestica AP2 domain class transcription factor (AP2D18) mRNA, complete cds	sp|Q40477|ERF4_TOBAC	136	6e-33	Ethylene-responsive transcription factor 4 OS=Nicotiana tabacum GN=ERF4 PE=1 SV=1	--	--	--	--	--	K09286	4e-31	131	ath:AT3G15210	EREBP-like factor	GO:0009987//cellular process;GO:0009725//response to hormone stimulus;GO:1901700	-	-	--
Unigene11464_All	855	32	118	4.5344	17.2142	1.92462	Up	1.53718e-13	5.18065e-12	gi|255554813|ref|XP_002518444.1|	280.4	2e-74	WRKY transcription factor, putative [Ricinus communis] >gi|223542289|gb|EEF43831.1| WRKY transcription factor, putative [Ricinus communis]	gi|349711728|emb|FQ379347.1|	170	2e-39	Vitis vinifera clone SS0AEB10YL09	sp|Q9XEC3|WRK42_ARATH	253	8e-68	Probable WRKY transcription factor 42 OS=Arabidopsis thaliana GN=WRKY42 PE=2 SV=1	--	--	--	--	--	K13424	2e-19	94.4	pop:POPTR_577093	WRKY transcription factor 33	-	-	-	--
CL2669.Contig2_All	647	18	66	3.3706	12.7236	1.91643	Up	4.04866e-08	7.29563e-07	gi|359490533|ref|XP_002267793.2|	180.6	1e-44	PREDICTED: probable WRKY transcription factor 53-like [Vitis vinifera] >gi|302143686|emb|CBI22547.3| unnamed protein product [Vitis vinifera]	gi|259121418|gb|GQ377447.1|	91.7	9e-16	(Populus tomentosa x P. bolleana) x P. tomentosa WRKY transcription factor 27 mRNA, complete cds	sp|Q9SUP6|WRK53_ARATH	136	1e-32	Probable WRKY transcription factor 53 OS=Arabidopsis thaliana GN=WRKY53 PE=1 SV=1	--	--	--	--	--	K13425	4e-15	79.3	pop:POPTR_755334	WRKY transcription factor 22	-	-	-	--
Unigene1503_All	796	20	73	3.0441	11.4388	1.90985	Up	8.25274e-09	1.65501e-07	--	--	--	--	gi|356536569|ref|XM_003536762.1|	83.8	3e-13	PREDICTED: Glycine max transcription factor UNE12-like (LOC100793177), mRNA	--	--	--	--	--	--	--	--	--	--	--	--	--	--	-	-	-	--
Unigene3856_All	585	15	54	3.1065	11.5136	1.88998	Up	9.07954e-07	1.30419e-05	gi|37572451|dbj|BAC98495.1|	68.9	5e-11	AG-motif binding protein-5 [Nicotiana tabacum]	--	--	--	--	sp|Q9SV30|GATA8_ARATH	55.5	2e-08	GATA transcription factor 8 OS=Arabidopsis thaliana GN=GATA8 PE=2 SV=1	--	--	--	--	--	--	--	--	--	--	-	-	-	--
CL3823.Contig3_All	734	382	1357	63.0531	230.598	1.87074	Up	3.13052e-134	1.53862e-131	gi|225445937|ref|XP_002263999.1|	146.4	4e-34	PREDICTED: transcription factor bHLH35 [Vitis vinifera] >gi|297735470|emb|CBI17910.3| unnamed protein product [Vitis vinifera]	gi|227484591|dbj|AB468685.1|	71.9	9e-10	Clinostigma savoryanum DNA, microsatellite marker, clone: CLS02_47	sp|Q2HIV9|BH035_ARATH	145	2e-35	Transcription factor bHLH35 OS=Arabidopsis thaliana GN=BHLH35 PE=2 SV=1	--	--	--	--	--	K13422	6e-08	55.8	pop:POPTR_676550	transcription factor MYC2	GO:0009753//response to jasmonic acid stimulus;GO:0009694//jasmonic acid metabolic process;GO:0006355//regulation of transcription, DNA-dependent	GO:0005488//binding;GO:0016491//oxidoreductase activity	-	--
CL6468.Contig4_All	827	50	171	7.3249	25.7907	1.81597	Up	1.17511e-17	5.38932e-16	gi|460376792|ref|XP_004234180.1|	172.9	5e-42	PREDICTED: RNA polymerase sigma factor sigE, chloroplastic/mitochondrial-like isoform 2 [Solanum lycopersicum]	gi|449518952|ref|XM_004166452.1|	143	3e-31	PREDICTED: Cucumis sativus RNA polymerase sigma factor sigE, chloroplastic/mitochondrial-like (LOC101208584), mRNA	sp|Q9ZNX9|SIGE_ARATH	168	4e-42	RNA polymerase sigma factor sigE, chloroplastic/mitochondrial OS=Arabidopsis thaliana GN=SIGE PE=1 SV=1	slr0653	70.5	3e-12	COG0568	DNA-directed RNA polymerase, sigma subunit (sigma70/sigma32)	K03093	2e-42	171	gmx:100811515	RNA polymerase sigma factor	GO:0010218//response to far red light;GO:0010264//myo-inositol hexakisphosphate biosynthetic process;GO:0010114//response to red light;GO:0010207//photosystem II assembly;GO:0006352//DNA-dependent transcription, initiation;GO:0009658//chloroplast organization;GO:0045893//positive regulation of transcription, DNA-dependent;GO:0071483//cellular response to blue light	GO:0003899//DNA-directed RNA polymerase activity;GO:0001053//plastid sigma factor activity;GO:0003677//DNA binding;GO:0003700//sequence-specific DNA binding transcription factor activity	GO:0009507//chloroplast;GO:0005739//mitochondrion	--
CL9668.Contig1_All	1959	454	1547	28.0776	98.4981	1.81068	Up	3.73802e-146	2.09966e-143	gi|302398725|gb|ADL36657.1|	476.9	5e-133	C3HL domain class transcription factor [Malus x domestica]	gi|308080477|ref|NM_001196360.1|	194	2e-46	Zea mays uncharacterized LOC100501684 (LOC100501684), mRNA >gi|391417233|gb|BT085950.2| Zea mays full-length cDNA clone ZM_BFc0089F18 mRNA, complete cds	sp|Q688R3|C3H33_ORYSJ	473	2e-133	Zinc finger CCCH domain-containing protein 33 OS=Oryza sativa subsp. japonica GN=Os05g0128200 PE=2 SV=1	YPO2725	70.5	1e-11	COG3501	Uncharacterized protein conserved in bacteria	K15172	1e-28	126	vcn:VOLCADRAFT_106802	transcription elongation factor SPT5	-	-	-	--
Unigene10909_All	428	16	53	4.5291	15.4456	1.7699	Up	3.30768e-06	4.24834e-05	gi|115477875|ref|NP_001062533.1|	115.5	2e-25	Os08g0564800 [Oryza sativa Japonica Group] >gi|113624502|dbj|BAF24447.1| Os08g0564800 [Oryza sativa Japonica Group]	--	--	--	--	sp|F4I171|MD15A_ARATH	78.2	2e-15	Mediator of RNA polymerase II transcription subunit 15a OS=Arabidopsis thaliana GN=MED15A PE=1 SV=1	YMR043w	57.8	6e-09	COG5068	Regulator of arginine metabolism and related MADS box-containing transcription factors	K14486	4e-14	74.7	aly:ARALYDRAFT_488981	auxin response factor	-	-	-	--
CL4671.Contig2_All	1083	26	86	2.9086	9.9047	1.76779	Up	2.86348e-09	6.11681e-08	gi|224078836|ref|XP_002305647.1|	330.5	3e-89	predicted protein [Populus trichocarpa] >gi|222848611|gb|EEE86158.1| predicted protein [Populus trichocarpa]	gi|115472746|ref|NM_001066507.1|	115	1e-22	Oryza sativa Japonica Group Os07g0558100 (Os07g0558100) mRNA, complete cds	sp|Q8GWP0|MYB39_ARATH	226	2e-59	Transcription factor MYB39 OS=Arabidopsis thaliana GN=MYB39 PE=2 SV=1	ECU11g1690	107	5e-23	COG5147	Myb superfamily proteins, including transcription factors and mRNA splicing factors	K09422	2e-90	330	vvi:100245492	myb proto-oncogene protein, plant	-	-	-	--
Unigene15239_All	500	33	108	7.9962	26.9417	1.75245	Up	3.52766e-11	9.44001e-10	gi|319992789|emb|CBJ55933.1|	132.9	2e-30	ethylene response factor 2.2 [Bupleurum kaoi]	gi|332002898|gb|CP002688.1|	61.9	6e-07	Arabidopsis thaliana chromosome 5, complete sequence	sp|Q40479|ERF2_TOBAC	130	3e-31	Ethylene-responsive transcription factor 2 OS=Nicotiana tabacum GN=ERF2 PE=2 SV=1	--	--	--	--	--	K09286	3e-29	125	ath:AT4G17500	EREBP-like factor	GO:0006355//regulation of transcription, DNA-dependent	GO:0003700//sequence-specific DNA binding transcription factor activity;GO:0003677//DNA binding	GO:0005634//nucleus	--
Unigene6633_All	488	17	55	4.2205	14.0577	1.73587	Up	2.9319e-06	3.80129e-05	gi|372450327|gb|AEX92971.1|	118.6	3e-26	MADS box protein 3b, partial [Agave tequilana]	gi|372450326|gb|JF699270.1|	119	3e-24	Agave tequilana cultivar Azul MADS box protein 3b mRNA, partial cds	sp|Q10CQ1|MAD14_ORYSJ	95.5	1e-20	MADS-box transcription factor 14 OS=Oryza sativa subsp. japonica GN=MADS14 PE=1 SV=2	--	--	--	--	--	K09264	3e-20	95.5	osa:4334140	MADS-box transcription factor, plant	-	-	-	--
Unigene1518_All	949	27	86	3.447	11.3033	1.71333	Up	6.22586e-09	1.26881e-07	gi|409923413|gb|AEO31476.2|	124	3e-27	WRKY transcription factor 6-1 [Dimocarpus longan]	--	--	--	--	sp|Q9SUP6|WRK53_ARATH	90.9	1e-18	Probable WRKY transcription factor 53 OS=Arabidopsis thaliana GN=WRKY53 PE=1 SV=1	--	--	--	--	--	K13425	5e-06	50.1	pop:POPTR_755334	WRKY transcription factor 22	-	-	-	--
CL5010.Contig3_All	1146	72	229	7.6118	24.9243	1.71124	Up	1.9993e-21	1.15266e-19	gi|406870045|gb|AFS65096.1|	315.1	1e-84	sucrose responsive element-binding protein [Elaeis guineensis]	gi|406870044|gb|JX438713.1|	297	1e-77	Elaeis guineensis clone estEgSNP18 sucrose responsive element-binding protein (SREBP) mRNA, complete cds	sp|Q9FDW1|MYB44_ARATH	250	9e-67	Transcription factor MYB44 OS=Arabidopsis thaliana GN=MYB44 PE=2 SV=1	ECU11g1690	125	1e-28	COG5147	Myb superfamily proteins, including transcription factors and mRNA splicing factors	K09422	3e-81	300	vvi:100233128	myb proto-oncogene protein, plant	-	-	-	--
CL10671.Contig1_All	916	82	260	10.8457	35.4038	1.70678	Up	4.90106e-24	3.21893e-22	gi|351726616|ref|NP_001235341.1|	203.8	3e-51	dehydration-responsive element binding protein 6 [Glycine max] >gi|146552062|gb|ABQ42205.1| dehydration-responsive element binding protein 6 [Glycine max]	gi|359489277|ref|XM_002273938.2|	97.6	2e-17	PREDICTED: Vitis vinifera ethylene-responsive transcription factor ERF034-like (LOC100256420), mRNA	sp|Q8LBQ7|ERF34_ARATH	177	8e-45	Ethylene-responsive transcription factor ERF034 OS=Arabidopsis thaliana GN=ERF034 PE=2 SV=2	--	--	--	--	--	K09286	1e-41	168	vvi:100252531	EREBP-like factor	-	-	GO:0043231//intracellular membrane-bounded organelle	--
Unigene14038_All	1252	70	221	6.7738	22.0171	1.70059	Up	1.4625e-20	7.98674e-19	gi|242084810|ref|XP_002442830.1|	211.8	1e-53	hypothetical protein SORBIDRAFT_08g003550 [Sorghum bicolor] >gi|241943523|gb|EES16668.1| hypothetical protein SORBIDRAFT_08g003550 [Sorghum bicolor]	gi|460398528|ref|XM_004244762.1|	79.8	6e-12	PREDICTED: Solanum lycopersicum B3 domain-containing transcription factor NGA3-like (LOC101268779), mRNA	sp|Q53QI0|Y1160_ORYSJ	196	2e-50	B3 domain-containing protein Os11g0156000 OS=Oryza sativa subsp. japonica GN=Os11g0156000 PE=2 SV=1	--	--	--	--	--	K09287	4e-38	157	zma:100284738	RAV-like factor	-	-	-	--
Unigene10049_All	516	45	137	10.5658	33.1164	1.64814	Up	8.78058e-13	2.77827e-11	gi|125591182|gb|EAZ31532.1|	100.5	1e-20	hypothetical protein OsJ_15672 [Oryza sativa Japonica Group]	gi|359473875|ref|XM_002270545.2|	109	3e-21	PREDICTED: Vitis vinifera ethylene-responsive transcription factor 2-like (LOC100254640), mRNA	sp|O80337|EF100_ARATH	96.7	7e-21	Ethylene-responsive transcription factor 1A OS=Arabidopsis thaliana GN=ERF1A PE=1 SV=2	--	--	--	--	--	K09286	1e-21	100	osa:4336571	EREBP-like factor	GO:0006355//regulation of transcription, DNA-dependent;GO:0009620//response to fungus	GO:0003700//sequence-specific DNA binding transcription factor activity;GO:0003677//DNA binding	GO:0005634//nucleus	--
Unigene9594_All	375	27	82	8.7231	27.2743	1.64463	Up	3.59178e-08	6.52015e-07	gi|297850684|ref|XP_002893223.1|	178.7	2e-44	transcription factor/ transferase, transferring glycosyl groups [Arabidopsis lyrata subsp. lyrata] >gi|297339065|gb|EFH69482.1| transcription factor/ transferase, transferring glycosyl groups [Arabidopsis lyrata subsp. lyrata]	--	--	--	--	sp|Q9ZWJ3|U85A2_ARATH	175	7e-45	UDP-glycosyltransferase 85A2 OS=Arabidopsis thaliana GN=UGT85A2 PE=2 SV=1	--	--	--	--	--	K13030	1e-27	119	sbi:SORBI_01g001220	cyanohydrin beta-glucosyltransferase [EC:2.4.1.85]	GO:0008152//metabolic process	GO:0047213//anthocyanidin 3-O-glucosyltransferase activity;GO:0015020//glucuronosyltransferase activity	GO:0005634//nucleus	--
Unigene5664_All	618	19	57	3.7248	11.5042	1.62693	Up	5.43044e-06	6.61057e-05	gi|115470523|ref|NP_001058860.1|	188.3	7e-47	Os07g0139500 [Oryza sativa Japonica Group] >gi|33146504|dbj|BAC79618.1| basal transcription factor SNAPc large chain SNAP190-like protein [Oryza sativa Japonica Group] >gi|113610396|dbj|BAF20774.1| Os07g0139500 [Oryza sativa Japonica Group]	--	--	--	--	--	--	--	--	--	--	--	--	--	K09422	6e-48	188	osa:4342365	myb proto-oncogene protein, plant	GO:0044249//cellular biosynthetic process;GO:1901576;GO:0044238//primary metabolic process	GO:0003677//DNA binding;GO:0003682//chromatin binding	-	--
Unigene16039_All	953	109	316	13.8571	41.3586	1.57756	Up	5.7895e-26	4.17431e-24	gi|356510693|ref|XP_003524070.1|	165.2	1e-39	PREDICTED: ethylene-responsive transcription factor 1A-like [Glycine max]	gi|224144213|ref|XM_002336081.1|	157	3e-35	Populus trichocarpa AP2/ERF domain-containing transcription factor (ERF14), mRNA	sp|O80338|EF101_ARATH	153	1e-37	Ethylene-responsive transcription factor 2 OS=Arabidopsis thaliana GN=ERF2 PE=2 SV=1	--	--	--	--	--	K09286	1e-37	155	sbi:SORBI_06g024355	EREBP-like factor	GO:0009864//induced systemic resistance, jasmonic acid mediated signaling pathway;GO:0010200//response to chitin;GO:0045893//positive regulation of transcription, DNA-dependent;GO:0009723//response to ethylene stimulus	GO:0003700//sequence-specific DNA binding transcription factor activity	-	--
Unigene24647_All	1088	29	82	3.2293	9.4006	1.54153	Up	1.46209e-07	2.4094e-06	gi|48686707|gb|AAT46067.1|	82.4	1e-14	DNA binding protein WRKY2 [Vitis vinifera]	gi|225469227|ref|XM_002264207.1|	163	5e-37	PREDICTED: Vitis vinifera DNA binding protein WRKY2 (WRKY2), mRNA	sp|Q9XI90|WRKY4_ARATH	243	1e-64	Probable WRKY transcription factor 4 OS=Arabidopsis thaliana GN=WRKY4 PE=1 SV=2	--	--	--	--	--	K13424	7e-31	132	rcu:RCOM_0664190	WRKY transcription factor 33	-	-	-	--
CL9516.Contig1_All	542	176	480	39.3416	110.462	1.48943	Up	1.32114e-35	1.31621e-33	gi|462403932|gb|EMJ09489.1|	154.1	1e-36	hypothetical protein PRUPE_ppa003333mg [Prunus persica]	gi|346456267|gb|JF708983.1|	81.8	7e-13	Dimocarpus longan WRKY transcription factor-like 2 mRNA, partial cds	sp|Q9C5T3|WRK26_ARATH	78.6	2e-15	Probable WRKY transcription factor 26 OS=Arabidopsis thaliana GN=WRKY26 PE=2 SV=2	--	--	--	--	--	K13424	2e-37	153	vvi:100243352	WRKY transcription factor 33	-	-	-	--
Unigene7003_All	1334	569	1549	51.6768	144.833	1.4868	Up	1.01268e-110	3.68686e-108	gi|255548389|ref|XP_002515251.1|	57.8	6e-47	WRKY transcription factor, putative [Ricinus communis] >gi|223545731|gb|EEF47235.1| WRKY transcription factor, putative [Ricinus communis]	gi|357130538|ref|XM_003566857.1|	105	1e-19	PREDICTED: Brachypodium distachyon probable WRKY transcription factor 28-like (LOC100825711), mRNA	sp|Q9FGZ4|WRK48_ARATH	146	2e-35	Probable WRKY transcription factor 48 OS=Arabidopsis thaliana GN=WRKY48 PE=2 SV=1	--	--	--	--	--	K13424	6e-16	73.9	osa:4327518	WRKY transcription factor 33	-	-	-	--
Unigene7170_All	1038	46	124	5.3691	14.9003	1.47259	Up	3.82846e-10	9.18254e-09	gi|413925092|gb|AFW65024.1|	288.9	9e-77	heat shock factor protein 7 [Zea mays]	gi|225455403|ref|XM_002273878.1|	176	3e-41	PREDICTED: Vitis vinifera heat stress transcription factor B-2a-like (LOC100243443), mRNA	sp|Q6Z9C8|HFB2B_ORYSJ	275	3e-74	Heat stress transcription factor B-2b OS=Oryza sativa subsp. japonica GN=HSFB2B PE=2 SV=1	YGL073w	92.8	9e-19	COG5169	Heat shock transcription factor	K01051	8e-06	49.7	gmx:100776781	pectinesterase [EC:3.1.1.11]	-	-	-	--
CL5135.Contig2_All	517	50	133	11.7171	32.0873	1.45339	Up	1.34285e-10	3.37741e-09	gi|117586720|dbj|BAF36563.1|	127.5	9e-29	NAC domain protein [Cymbidium hybrid cultivar]	gi|359493875|ref|XM_002284618.2|	63.9	2e-07	PREDICTED: Vitis vinifera NAC domain-containing protein 29-like (LOC100248744), mRNA	sp|O49255|NAC29_ARATH	69.7	9e-13	NAC transcription factor 29 OS=Arabidopsis thaliana GN=NAC029 PE=2 SV=1	--	--	--	--	--	--	--	--	--	--	-	-	-	--
CL3734.Contig4_All	1253	81	214	7.832	21.3027	1.44358	Up	4.86346e-16	2.01859e-14	gi|413924151|gb|AFW64083.1|	206.8	6e-52	putative GATA transcription factor family protein [Zea mays]	gi|224035836|gb|BT070097.1|	117	3e-23	Zea mays full-length cDNA clone ZM_BFc0017P20 mRNA, complete cds	sp|Q9SV30|GATA8_ARATH	144	1e-34	GATA transcription factor 8 OS=Arabidopsis thaliana GN=GATA8 PE=2 SV=1	YMR136w	57.4	5e-08	COG5641	GATA Zn-finger-containing transcription factor	--	--	--	--	--	-	-	-	--
CL9877.Contig1_All	1113	47	121	5.1161	13.5601	1.40625	Up	2.32228e-09	5.03736e-08	gi|224120612|ref|XP_002318373.1|	256.9	4e-67	predicted protein [Populus trichocarpa] >gi|222859046|gb|EEE96593.1| predicted protein [Populus trichocarpa]	gi|359490532|ref|XM_002267757.2|	69.9	5e-09	PREDICTED: Vitis vinifera probable WRKY transcription factor 53-like (LOC100256922), mRNA	sp|Q9SUP6|WRK53_ARATH	157	8e-39	Probable WRKY transcription factor 53 OS=Arabidopsis thaliana GN=WRKY53 PE=1 SV=1	--	--	--	--	--	K13426	1e-15	82.4	rcu:RCOM_1689100	WRKY transcription factor 29	-	-	-	--
Unigene11480_All	760	65	164	10.3619	26.9155	1.37715	Up	7.33844e-12	2.11232e-10	gi|462424460|gb|EMJ28723.1|	239.2	5e-62	hypothetical protein PRUPE_ppa012064mg [Prunus persica]	gi|427191152|dbj|AB710143.1|	204	1e-49	Malus x domestica HY5 mRNA for bZIP transcription factor, complete cds, cultivar: Tsugaru	sp|O24646|HY5_ARATH	218	4e-57	Transcription factor HY5 OS=Arabidopsis thaliana GN=HY5 PE=1 SV=1	--	--	--	--	--	K14432	5e-08	56.2	gmx:100170741	ABA responsive element binding factor	GO:0010218//response to far red light;GO:0006406//mRNA export from nucleus;GO:0009740//gibberellic acid mediated signaling pathway;GO:0010114//response to red light;GO:0009585//red, far-red light phototransduction;GO:0010099//regulation of photomorphogenesis;GO:0080167//response to karrikin;GO:0051276//chromosome organization;GO:0031539//positive regulation of anthocyanin metabolic process;GO:000…	GO:0046983//protein dimerization activity;GO:0043565//sequence-specific DNA binding;GO:0003700//sequence-specific DNA binding transcription factor activity;GO:0003690//double-stranded DNA binding	GO:0009536//plastid;GO:0005634//nucleus	--
CL10401.Contig2_All	1479	331	832	27.1143	70.166	1.37172	Up	1.29135e-53	2.0529e-51	gi|224064531|ref|XP_002301511.1|	168.7	2e-40	predicted protein [Populus trichocarpa] >gi|222843237|gb|EEE80784.1| predicted protein [Populus trichocarpa]	gi|326322147|gb|HQ876907.1|	67.9	3e-08	Vigna radiata cultivar IC326026 SSR marker VrSSR79 genomic sequence	sp|P24068|OCS1_MAIZE	127	1e-29	Ocs element-binding factor 1 OS=Zea mays GN=OBF1 PE=2 SV=2	--	--	--	--	--	K04371	3e-32	137	vvi:100254083	extracellular signal-regulated kinase 1/2 [EC:2.7.11.24]	GO:2000693//positive regulation of seed maturation;GO:0006623//protein targeting to vacuole;GO:0016192//vesicle-mediated transport;GO:0045893//positive regulation of transcription, DNA-dependent;GO:0009267//cellular response to starvation	GO:0046982//protein heterodimerization activity;GO:0043565//sequence-specific DNA binding;GO:0003700//sequence-specific DNA binding transcription factor activity	GO:0005634//nucleus	--
CL2669.Contig3_All	1106	303	749	33.1915	84.4692	1.34761	Up	3.44832e-47	4.67537e-45	gi|40846374|gb|AAR92477.1|	240.7	3e-62	putative WRKY transcription factor 30 [Vitis aestivalis]	gi|259121418|gb|GQ377447.1|	91.7	1e-15	(Populus tomentosa x P. bolleana) x P. tomentosa WRKY transcription factor 27 mRNA, complete cds	sp|Q8H0Y8|WRK41_ARATH	172	4e-43	Probable WRKY transcription factor 41 OS=Arabidopsis thaliana GN=WRKY41 PE=2 SV=2	--	--	--	--	--	K13425	2e-16	85.1	rcu:RCOM_1616660	WRKY transcription factor 22	-	-	-	--
CL3734.Contig3_All	1273	108	264	10.2786	25.8671	1.33147	Up	2.28588e-17	1.0331e-15	gi|219887975|gb|ACL54362.1|	213.8	5e-54	unknown [Zea mays]	gi|224035836|gb|BT070097.1|	117	3e-23	Zea mays full-length cDNA clone ZM_BFc0017P20 mRNA, complete cds	sp|Q9SV30|GATA8_ARATH	154	1e-37	GATA transcription factor 8 OS=Arabidopsis thaliana GN=GATA8 PE=2 SV=1	YMR136w	57.4	5e-08	COG5641	GATA Zn-finger-containing transcription factor	--	--	--	--	--	-	-	-	--
CL569.Contig1_All	1013	84	204	10.0464	25.1184	1.32207	Up	1.27402e-13	4.32587e-12	gi|83638483|gb|ABC33923.1|	318.9	8e-86	MYB transcription factor [Cucumis sativus]	gi|356516795|ref|XM_003527031.1|	216	3e-53	PREDICTED: Glycine max myb-related protein 306-like (LOC100794319), mRNA	sp|P81392|MYB06_ANTMA	262	2e-70	Myb-related protein 306 OS=Antirrhinum majus GN=MYB306 PE=2 SV=1	ECU11g1690	107	2e-23	COG5147	Myb superfamily proteins, including transcription factors and mRNA splicing factors	K09422	4e-86	316	pop:POPTR_663179	myb proto-oncogene protein, plant	GO:0010118//stomatal movement;GO:0009753//response to jasmonic acid stimulus;GO:0009414//response to water deprivation;GO:0009416//response to light stimulus;GO:0009751//response to salicylic acid stimulus;GO:0009737//response to abscisic acid stimulus	GO:0005488//binding;GO:0003700//sequence-specific DNA binding transcription factor activity	-	--
CL981.Contig4_All	367	235	568	77.5784	193.043	1.3152	Up	6.36306e-35	6.24437e-33	gi|268044989|gb|ACY92095.1|	87	9e-17	photosystem I subunit H [Lycoris radiata]	gi|268044988|gb|GU143414.1|	155	4e-35	Lycoris radiata photosystem I subunit H (PsaH) mRNA, complete cds	sp|Q0DG05|PSAH_ORYSJ	70.5	2e-13	Photosystem I reaction center subunit VI, chloroplastic OS=Oryza sativa subsp. japonica GN=PSAH PE=2 SV=1	--	--	--	--	--	K02695	3e-16	81.6	rcu:RCOM_1493780	photosystem I subunit VI	GO:0015979//photosynthesis	-	GO:0010287//plastoglobule;GO:0009538//photosystem I reaction center;GO:0009535//chloroplast thylakoid membrane	--
CL4731.Contig3_All	569	37	87	7.8782	19.0712	1.27546	Up	2.69098e-06	3.523e-05	gi|1173622|gb|AAB37230.1|	191.8	5e-48	homeobox protein [Phalaenopsis sp. SM9108]	gi|356543719|ref|XM_003540260.1|	113	2e-22	PREDICTED: Glycine max homeobox-leucine zipper protein HDG2-like (LOC100797992), mRNA	sp|Q93V99|PDF2_ARATH	172	9e-44	Homeobox-leucine zipper protein PROTODERMAL FACTOR 2 OS=Arabidopsis thaliana GN=PDF2 PE=2 SV=1	--	--	--	--	--	K09338	2e-43	172	ath:AT4G04890	homeobox-leucine zipper protein	GO:0006355//regulation of transcription, DNA-dependent	GO:0003700//sequence-specific DNA binding transcription factor activity;GO:0043565//sequence-specific DNA binding	GO:0005634//nucleus	--
CL11162.Contig1_All	252	35	82	16.827	40.5868	1.27023	Up	5.61358e-06	6.81382e-05	gi|283131248|dbj|BAI63296.1|	67	1e-10	double WRKY type transfactor [Nicotiana benthamiana]	--	--	--	--	--	--	--	--	--	--	--	--	--	K13424	5e-09	57.4	rcu:RCOM_0849600	WRKY transcription factor 33	-	-	-	--
CL5010.Contig1_All	606	28	64	5.5979	13.1728	1.2346	Up	8.93972e-05	0.000801301	gi|27529846|dbj|BAC53938.1|	267.7	8e-71	Myb-like protein [Nicotiana tabacum]	gi|406870044|gb|JX438713.1|	301	4e-79	Elaeis guineensis clone estEgSNP18 sucrose responsive element-binding protein (SREBP) mRNA, complete cds	sp|Q9FDW1|MYB44_ARATH	235	1e-62	Transcription factor MYB44 OS=Arabidopsis thaliana GN=MYB44 PE=2 SV=1	ECU11g1690	125	4e-29	COG5147	Myb superfamily proteins, including transcription factors and mRNA splicing factors	K09422	2e-67	253	vvi:100233128	myb proto-oncogene protein, plant	-	GO:0005488//binding	-	--
CL4045.Contig9_All	499	53	121	12.8681	30.2452	1.23291	Up	6.79656e-08	1.18107e-06	gi|302398923|gb|ADL36756.1|	258.1	4e-68	MYB domain class transcription factor [Malus x domestica]	gi|359480893|ref|XM_002268423.2|	208	4e-51	PREDICTED: Vitis vinifera myb-related protein 330-like (LOC100261376), mRNA	sp|P81393|MYB08_ANTMA	253	4e-68	Myb-related protein 308 OS=Antirrhinum majus GN=MYB308 PE=2 SV=1	ECU11g1690	106	2e-23	COG5147	Myb superfamily proteins, including transcription factors and mRNA splicing factors	K09422	9e-69	256	vvi:100233133	myb proto-oncogene protein, plant	-	GO:0003677//DNA binding;GO:0003682//chromatin binding	-	--
CL3734.Contig2_All	1272	40	90	3.8099	8.8253	1.21189	Up	4.50978e-06	5.61026e-05	gi|219887975|gb|ACL54362.1|	213.8	5e-54	unknown [Zea mays]	gi|224035836|gb|BT070097.1|	117	3e-23	Zea mays full-length cDNA clone ZM_BFc0017P20 mRNA, complete cds	sp|Q9SV30|GATA8_ARATH	154	1e-37	GATA transcription factor 8 OS=Arabidopsis thaliana GN=GATA8 PE=2 SV=1	YMR136w	57.4	5e-08	COG5641	GATA Zn-finger-containing transcription factor	--	--	--	--	--	-	-	-	--
Unigene89_All	830	51	114	7.4444	17.1316	1.20243	Up	2.82804e-07	4.44431e-06	gi|28628961|gb|AAO49417.1|AF485899_1	242.7	5e-63	MYB8 [Dendrobium sp. XMW-2002-8]	gi|401662378|emb|FR873650.1|	89.7	4e-15	Humulus lupulus mRNA for Myb transcription factor (HlMyb7 gene), cultivar Osvald's 72, clone 2265	sp|P20025|MYB38_MAIZE	227	7e-60	Myb-related protein Zm38 OS=Zea mays PE=2 SV=1	ECU11g1690	106	5e-23	COG5147	Myb superfamily proteins, including transcription factors and mRNA splicing factors	K09422	7e-62	235	vvi:100233133	myb proto-oncogene protein, plant	-	GO:0005488//binding	-	--
Unigene9147_All	1234	73	163	7.1672	16.4757	1.20086	Up	8.2728e-10	1.90297e-08	gi|383212087|dbj|BAM08930.1|	473	4e-132	asymmetric leaves1 [Asparagus asparagoides]	gi|383212088|dbj|AB673050.1|	268	1e-68	Asparagus officinalis AoAS1 mRNA for asymmetric leaves1, complete cds	sp|O80931|AS1_ARATH	383	1e-106	Transcription factor AS1 OS=Arabidopsis thaliana GN=AS1 PE=1 SV=1	ECU11g1690	85.1	2e-16	COG5147	Myb superfamily proteins, including transcription factors and mRNA splicing factors	K09422	6e-118	422	vvi:100256209	myb proto-oncogene protein, plant	GO:0006952//defense response;GO:0051707//response to other organism;GO:0009725//response to hormone stimulus;GO:1901700;GO:0007275//multicellular organismal development	GO:0005488//binding	-	--
CL485.Contig4_All	1415	109	243	9.3327	21.4201	1.1986	Up	6.8387e-14	2.35596e-12	gi|253560642|gb|ACT33043.1|	372.5	1e-101	RAV transcription factor [Camellia sinensis]	gi|292668948|gb|GU732460.1|	153	6e-34	Malus x domestica AP2 domain class transcription factor (AP2D36) mRNA, complete cds	sp|Q9C6M5|RAVL1_ARATH	348	4e-96	AP2/ERF and B3 domain-containing transcription repressor TEM1 OS=Arabidopsis thaliana GN=TEM1 PE=1 SV=1	--	--	--	--	--	K09287	1e-100	365	vvi:100262843	RAV-like factor	GO:0048731;GO:0050789//regulation of biological process;GO:0009791//post-embryonic development;GO:0006351//transcription, DNA-dependent	-	-	--
Unigene14223_All	1445	159	353	13.3312	30.4704	1.1926	Up	2.31486e-19	1.179e-17	gi|222636553|gb|EEE66685.1|	110.9	5e-23	hypothetical protein OsJ_23336 [Oryza sativa Japonica Group]	gi|357111172|ref|XR_137708.1|	119	9e-24	PREDICTED: Brachypodium distachyon transcription factor UNE12-like (LOC100831162), miscRNA	sp|Q93Y00|BH007_ARATH	92	8e-19	Transcription factor bHLH7 OS=Arabidopsis thaliana GN=BHLH7 PE=2 SV=1	--	--	--	--	--	--	--	--	--	--	GO:0009567//double fertilization forming a zygote and endosperm	GO:0046983//protein dimerization activity	GO:0005634//nucleus	--
CL9939.Contig1_All	1148	437	967	46.1189	105.065	1.18785	Up	6.51288e-50	9.36886e-48	gi|359807202|ref|NP_001241360.1|	269.6	7e-71	MYB29 protein [Glycine max] >gi|6492385|dbj|BAA81733.2| GmMYB29A2 [Glycine max]	gi|170676239|gb|EU560897.1|	153	5e-34	Capsicum annuum clone NW040106 myb-related transcription factor mRNA, complete cds	sp|Q7XBH4|MYB4_ORYSJ	252	3e-67	Myb-related protein Myb4 OS=Oryza sativa subsp. japonica GN=MYB4 PE=2 SV=2	ECU11g1690	110	3e-24	COG5147	Myb superfamily proteins, including transcription factors and mRNA splicing factors	K09422	5e-72	269	gmx:100101837	myb proto-oncogene protein, plant	GO:0009725//response to hormone stimulus;GO:1901700	-	-	--
CL702.Contig1_All	2154	506	1119	28.4606	64.7972	1.18697	Up	2.04424e-57	3.5461e-55	gi|242053211|ref|XP_002455751.1|	816.2	0	hypothetical protein SORBIDRAFT_03g023980 [Sorghum bicolor] >gi|241927726|gb|EES00871.1| hypothetical protein SORBIDRAFT_03g023980 [Sorghum bicolor]	gi|115437275|ref|NM_001049790.1|	93.7	7e-16	Oryza sativa Japonica Group Os01g0534800 (Os01g0534800) mRNA, complete cds	sp|Q9FGW9|GTE10_ARATH	49.3	9e-06	Transcription factor GTE10 OS=Arabidopsis thaliana GN=GTE10 PE=1 SV=2	SPBC16A3.09c	98.2	5e-20	COG5140	Ubiquitin fusion-degradation protein	K14016	3e-24	112	gmx:100781066	ubiquitin fusion degradation protein 1	GO:0006511//ubiquitin-dependent protein catabolic process	GO:0008270//zinc ion binding	GO:0005634//nucleus	--
CL1764.Contig4_All	2189	135	283	7.4718	16.1255	1.10982	Up	2.90782e-14	1.03189e-12	gi|147798890|emb|CAN72657.1|	575.5	1e-162	hypothetical protein VITISV_039673 [Vitis vinifera]	gi|357158998|ref|XM_003578259.1|	170	4e-39	PREDICTED: Brachypodium distachyon probable WRKY transcription factor 2-like (LOC100844123), mRNA	sp|Q9FG77|WRKY2_ARATH	466	2e-131	Probable WRKY transcription factor 2 OS=Arabidopsis thaliana GN=WRKY2 PE=2 SV=1	--	--	--	--	--	K13424	1e-95	349	vvi:100243352	WRKY transcription factor 33	GO:0009987//cellular process;GO:0044699	-	-	--
Unigene12347_All	910	45	93	5.9911	12.7472	1.08929	Up	1.85923e-05	0.000200102	gi|255569661|ref|XP_002525796.1|	143.3	5e-33	transcription factor, putative [Ricinus communis] >gi|223534946|gb|EEF36632.1| transcription factor, putative [Ricinus communis]	--	--	--	--	sp|Q9SSE5|COL9_ARATH	58.9	4e-09	Zinc finger protein CONSTANS-LIKE 9 OS=Arabidopsis thaliana GN=COL9 PE=2 SV=1	--	--	--	--	--	K12135	1e-08	58.9	aly:ARALYDRAFT_488429	zinc finger protein CONSTANS	-	-	-	--
CL9170.Contig1_All	1688	241	496	17.2975	36.6506	1.08327	Up	5.36626e-23	3.3421e-21	gi|225470922|ref|XP_002264409.1|	515	1e-144	PREDICTED: transcription factor bHLH13 [Vitis vinifera]	gi|357128970|ref|XM_003566094.1|	143	7e-31	PREDICTED: Brachypodium distachyon transcription factor bHLH3-like (LOC100844558), mRNA	sp|Q9LNJ5|BH013_ARATH	412	4e-115	Transcription factor bHLH13 OS=Arabidopsis thaliana GN=BHLH13 PE=2 SV=1	--	--	--	--	--	K13422	6e-42	170	rcu:RCOM_0864470	transcription factor MYC2	-	-	-	--
CL7133.Contig1_All	2194	247	505	13.6395	28.7096	1.07374	Up	4.49004e-23	2.80231e-21	gi|225425823|ref|XP_002264918.1|	782.3	0	PREDICTED: U-box domain-containing protein 6-like [Vitis vinifera]	gi|293331910|ref|NM_001176104.1|	105	2e-19	Zea mays uncharacterized LOC100383455 (LOC100383455), mRNA >gi|224030178|gb|BT067268.1| Zea mays full-length cDNA clone ZM_BFb0366F24 mRNA, complete cds	sp|Q9C7G1|PUB45_ARATH	702	0	U-box domain-containing protein 45 OS=Arabidopsis thaliana GN=PUB45 PE=1 SV=1	--	--	--	--	--	K14431	3e-09	62.4	aly:ARALYDRAFT_311885	transcription factor TGA	GO:0016567//protein ubiquitination	GO:0004842//ubiquitin-protein ligase activity;GO:0070696//transmembrane receptor protein serine/threonine kinase binding	GO:0043234//protein complex;GO:0005634//nucleus	--
CL741.Contig2_All	925	177	353	23.1831	47.5998	1.03788	Up	8.86542e-16	3.616e-14	gi|47027001|gb|AAT08717.1|	185.7	9e-46	bZIP family transcription factor [Hyacinthus orientalis]	gi|47027000|gb|AY389637.1|	200	2e-48	Hyacinthus orientalis bZIP family transcription factor mRNA, partial cds	sp|Q8W191|HYH_ARATH	154	5e-38	Transcription factor HY5-like OS=Arabidopsis thaliana GN=HYH PE=1 SV=1	--	--	--	--	--	K14432	7e-06	49.7	bdi:100825393	ABA responsive element binding factor	GO:0010224//response to UV-B;GO:0006355//regulation of transcription, DNA-dependent;GO:0009410//response to xenobiotic stimulus;GO:0030968//endoplasmic reticulum unfolded protein response;GO:0080167//response to karrikin	GO:0043565//sequence-specific DNA binding;GO:0046983//protein dimerization activity;GO:0003700//sequence-specific DNA binding transcription factor activity	GO:0005634//nucleus	--
CL11162.Contig2_All	1226	517	1031	51.0904	104.891	1.03777	Up	5.00476e-43	5.98734e-41	gi|225434421|ref|XP_002272040.1|	430.6	2e-119	PREDICTED: probable WRKY transcription factor 33-like [Vitis vinifera]	gi|151934170|gb|EU019563.1|	161	2e-36	Glycine max WRKY19 (WRKY19) mRNA, partial cds	sp|Q8S8P5|WRK33_ARATH	368	3e-102	Probable WRKY transcription factor 33 OS=Arabidopsis thaliana GN=WRKY33 PE=1 SV=2	--	--	--	--	--	K13424	2e-120	430	vvi:100243352	WRKY transcription factor 33	-	-	-	--
CL1660.Contig3_All	1000	79	156	9.5712	19.4579	1.02358	Up	1.30305e-07	2.16486e-06	gi|225457458|ref|XP_002265041.1|	269.2	7e-71	PREDICTED: transcription factor BTF3 [Vitis vinifera] >gi|296088008|emb|CBI35291.3| unnamed protein product [Vitis vinifera]	gi|49616928|gb|AY651062.1|	206	3e-50	Musa acuminata BTF3b-like transcription factor mRNA, complete cds	--	--	--	--	--	--	--	--	--	K01527	6e-72	269	vvi:100242819	nascent polypeptide-associated complex subunit beta	GO:0009651//response to salt stress	-	-	--
CL10401.Contig1_All	973	198	387	24.6542	49.6101	1.0088	Up	1.93669e-16	8.27111e-15	gi|351724991|ref|NP_001236565.1|	113.6	5e-24	bZIP transcription factor ATB2 [Glycine max] >gi|22597162|gb|AAN03468.1| bZIP transcription factor ATB2 [Glycine max]	gi|351727914|ref|NM_001250248.1|	81.8	1e-12	Glycine max bZIP transcription factor bZIP123 (BZIP123), mRNA >gi|113367215|gb|DQ787055.1| Glycine max bZIP transcription factor bZIP123 (bZIP123) mRNA, complete cds	sp|P24068|OCS1_MAIZE	75.5	4e-14	Ocs element-binding factor 1 OS=Zea mays GN=OBF1 PE=2 SV=2	--	--	--	--	--	K04371	1e-21	102	vvi:100254083	extracellular signal-regulated kinase 1/2 [EC:2.7.11.24]	GO:0006355//regulation of transcription, DNA-dependent	GO:0003700//sequence-specific DNA binding transcription factor activity;GO:0043565//sequence-specific DNA binding	-	--
CL2502.Contig1_All	1036	44	86	5.1456	10.3541	1.00879	Up	0.000111011	0.000962982	gi|242058509|ref|XP_002458400.1|	167.9	2e-40	hypothetical protein SORBIDRAFT_03g032800 [Sorghum bicolor] >gi|241930375|gb|EES03520.1| hypothetical protein SORBIDRAFT_03g032800 [Sorghum bicolor]	gi|112145124|gb|DQ840417.1|	127	2e-26	Hordeum vulgare subsp. vulgare WRKY transcription factor 18 (WRKY18) mRNA, partial cds	sp|Q93WU9|WRK51_ARATH	137	1e-32	Probable WRKY transcription factor 51 OS=Arabidopsis thaliana GN=WRKY51 PE=2 SV=1	--	--	--	--	--	K13424	6e-22	103	aly:ARALYDRAFT_482857	WRKY transcription factor 33	GO:0006355//regulation of transcription, DNA-dependent	GO:0003700//sequence-specific DNA binding transcription factor activity;GO:0043565//sequence-specific DNA binding	GO:0009536//plastid	--
CL1184.Contig5_All	344	29	0	10.2136	0.001	-13.3182	Down	2.8724e-09	6.13365e-08	gi|218184992|gb|EEC67419.1|	79.3	2e-14	hypothetical protein OsI_34609 [Oryza sativa Indica Group]	gi|309706327|emb|FP016158.2|	60	2e-06	Medicago truncatula chromosome 5 clone mth2-46i6, COMPLETE SEQUENCE	sp|Q8GZ38|UNE10_ARATH	60.1	3e-10	Transcription factor UNE10 OS=Arabidopsis thaliana GN=UNE10 PE=2 SV=1	--	--	--	--	--	--	--	--	--	--	GO:0009567//double fertilization forming a zygote and endosperm	-	GO:0009506//plasmodesma	--
CL1184.Contig6_All	580	172	8	35.9285	1.7204	-4.38431	Down	1.80796e-40	2.01191e-38	gi|359489230|ref|XP_002275629.2|	96.7	2e-19	PREDICTED: transcription factor UNE10-like [Vitis vinifera]	--	--	--	--	sp|Q8GZ38|UNE10_ARATH	84	6e-17	Transcription factor UNE10 OS=Arabidopsis thaliana GN=UNE10 PE=2 SV=1	--	--	--	--	--	--	--	--	--	--	-	-	-	--
CL10447.Contig1_All	865	235	11	32.9148	1.5862	-4.37509	Down	9.95468e-55	1.6174e-52	gi|413916332|gb|AFW56264.1|	141.4	1e-32	putative WRKY DNA-binding domain superfamily protein [Zea mays]	gi|402794788|ref|NM_001250690.2|	79.8	4e-12	Glycine max transcription factor (WRKY57), mRNA	sp|Q9LY00|WRK70_ARATH	117	7e-27	Probable WRKY transcription factor 70 OS=Arabidopsis thaliana GN=WRKY70 PE=2 SV=1	--	--	--	--	--	K13426	1e-12	72	rcu:RCOM_1689100	WRKY transcription factor 29	-	-	-	--
CL4286.Contig1_All	536	20	1	4.5207	0.2327	-4.28	Down	1.46545e-05	0.000161102	gi|462395288|gb|EMJ01087.1|	26.2	3e-26	hypothetical protein PRUPE_ppa006519mg [Prunus persica]	gi|356536181|ref|XM_003536570.1|	79.8	3e-12	PREDICTED: Glycine max triacylglycerol lipase 1-like (LOC100780409), mRNA	sp|Q71DJ5|LIP1_ARATH	109	1e-25	Triacylglycerol lipase 1 OS=Arabidopsis thaliana GN=LIP1 PE=1 SV=1	SPBC16A3.12c	53.1	3e-07	COG0596	Predicted hydrolases or acyltransferases (alpha/beta hydrolase superfamily)	K14611	2e-08	43.1	pop:POPTR_570060	solute carrier family 23 (nucleobase transporter), member 1/2	GO:0009107//lipoate biosynthetic process;GO:0006636//unsaturated fatty acid biosynthetic process;GO:0032922//circadian regulation of gene expression;GO:0016042//lipid catabolic process;GO:0019288//isopentenyl diphosphate biosynthetic process, mevalonate-independent pathway;GO:0006766//vitamin metabolic process;GO:0006546//glycine catabolic process;GO:0019748//secondary metabolic process;GO:000964…	GO:0004620//phospholipase activity;GO:0051539//4 iron, 4 sulfur cluster binding;GO:0047714//galactolipase activity;GO:0004806//triglyceride lipase activity;GO:0016992//lipoate synthase activity;GO:0005525//GTP binding;GO:0003924//GTPase activity;GO:0008134//transcription factor binding;GO:0005524//ATP binding	GO:0005759//mitochondrial matrix;GO:0005615//extracellular space;GO:0009507//chloroplast;GO:0005634//nucleus	--
CL6517.Contig2_All	892	79	5	10.73	0.6992	-3.9398	Down	5.33712e-18	2.5042e-16	gi|296082064|emb|CBI21069.3|	218.4	1e-55	unnamed protein product [Vitis vinifera]	gi|225381093|gb|FJ210288.1|	123	3e-25	Brassica napus cultivar Westar WRKY transcription factor 18 (WRKY18) mRNA, complete cds	sp|Q9SK33|WRK60_ARATH	180	9e-46	Probable WRKY transcription factor 60 OS=Arabidopsis thaliana GN=WRKY60 PE=1 SV=1	--	--	--	--	--	K13424	1e-18	91.7	vvi:100243352	WRKY transcription factor 33	GO:0006952//defense response	-	-	--
CL10447.Contig2_All	616	36	3	7.0804	0.6075	-3.54287	Down	3.18572e-08	5.82065e-07	gi|357116033|ref|XP_003559789.1|	80.5	2e-14	PREDICTED: probable WRKY transcription factor 70-like [Brachypodium distachyon]	gi|470138667|ref|XM_004305029.1|	73.8	2e-10	PREDICTED: Fragaria vesca subsp. vesca probable WRKY transcription factor 70-like (LOC101297071), mRNA	sp|Q9LY00|WRK70_ARATH	68.2	4e-12	Probable WRKY transcription factor 70 OS=Arabidopsis thaliana GN=WRKY70 PE=2 SV=1	--	--	--	--	--	--	--	--	--	--	GO:0006355//regulation of transcription, DNA-dependent	GO:0003700//sequence-specific DNA binding transcription factor activity;GO:0043565//sequence-specific DNA binding	-	--
CL9803.Contig1_All	684	62	8	10.9818	1.4588	-2.91226	Down	2.27784e-11	6.22543e-10	gi|4887620|dbj|BAA77823.1|	280	2e-74	HOS66 [Oryza sativa Japonica Group]	gi|225321822|dbj|AK325838.1|	174	8e-41	Solanum lycopersicum cDNA, clone: LEFL2041K13, HTC in fruit	sp|Q94LW3|KNOS3_ORYSJ	280	7e-76	Homeobox protein knotted-1-like 3 OS=Oryza sativa subsp. japonica GN=HOS66 PE=2 SV=1	--	--	--	--	--	--	--	--	--	--	GO:0010089//xylem development;GO:0006355//regulation of transcription, DNA-dependent	GO:0003700//sequence-specific DNA binding transcription factor activity;GO:0043565//sequence-specific DNA binding	GO:0005634//nucleus	--
CL9827.Contig1_All	476	39	6	9.9265	1.5722	-2.6585	Down	5.08688e-07	7.6516e-06	gi|470133112|ref|XP_004302418.1|	61.6	5e-09	PREDICTED: protein ALWAYS EARLY 2-like [Fragaria vesca subsp. vesca]	--	--	--	--	sp|Q6A333|ALY2_ARATH	60.5	5e-10	Protein ALWAYS EARLY 2 OS=Arabidopsis thaliana GN=ALY2 PE=1 SV=1	--	--	--	--	--	--	--	--	--	--	-	GO:0003700//sequence-specific DNA binding transcription factor activity;GO:0003677//DNA binding;GO:0005515//protein binding	GO:0005634//nucleus	--
Unigene19248_All	462	26	4	6.8182	1.0799	-2.65849	Down	4.74982e-05	0.000460983	gi|339431376|gb|AEJ72569.1|	78.2	4e-14	putative reverse transcriptase family member [Malus x domestica]	--	--	--	--	--	--	--	--	--	--	--	--	--	K15198	6e-07	51.2	mtr:MTR_8g091830	transcription factor TFIIIB component B''	-	-	-	--
Unigene22229_All	542	29	5	6.4824	1.1506	-2.49414	Down	3.22146e-05	0.000326234	gi|242059151|ref|XP_002458721.1|	57.8	1e-07	hypothetical protein SORBIDRAFT_03g039000 [Sorghum bicolor] >gi|241930696|gb|EES03841.1| hypothetical protein SORBIDRAFT_03g039000 [Sorghum bicolor]	--	--	--	--	sp|Q60EQ4|NFYB3_ORYSJ	50.1	8e-07	Nuclear transcription factor Y subunit B-3 OS=Oryza sativa subsp. japonica GN=NFYB3 PE=1 SV=2	--	--	--	--	--	K08065	3e-08	56.2	zma:100285917	nuclear transcription Y subunit beta	-	-	-	--
CL5804.Contig1_All	755	346	63	55.5224	10.408	-2.41538	Down	7.38554e-47	9.85502e-45	gi|462423198|gb|EMJ27461.1|	221.5	1e-56	hypothetical protein PRUPE_ppa018535mg [Prunus persica]	gi|23343935|gb|AY137962.1|	103	3e-19	Mirabilis jalapa clone RS-31 Aux/IAA2 mRNA, partial cds	sp|O24542|AX22D_VIGRR	218	2e-57	Auxin-induced protein 22D OS=Vigna radiata var. radiata GN=AUX22D PE=2 SV=1	--	--	--	--	--	K14484	4e-56	216	ath:AT1G04240	auxin-responsive protein IAA	GO:0080090//regulation of primary metabolic process;GO:0010468//regulation of gene expression;GO:0009741//response to brassinosteroid stimulus;GO:0009733//response to auxin stimulus;GO:0048527//lateral root development;GO:0006351//transcription, DNA-dependent;GO:2000112	GO:0005515//protein binding;GO:0003700//sequence-specific DNA binding transcription factor activity	GO:0005634//nucleus	--
Unigene4350_All	422	36	7	10.3354	2.069	-2.32059	Down	8.21074e-06	9.62746e-05	gi|460403257|ref|XP_004247109.1|	44.3	1e-19	PREDICTED: transcription factor PIF1-like [Solanum lycopersicum]	gi|356536867|ref|XM_003536907.1|	117	1e-23	PREDICTED: Glycine max transcription factor PIF1-like (LOC100792121), mRNA	sp|Q8GZM7|PIF1_ARATH	62.8	2e-17	Transcription factor PIF1 OS=Arabidopsis thaliana GN=PIF1 PE=1 SV=1	--	--	--	--	--	K12126	4e-16	58.5	aly:ARALYDRAFT_471048	phytochrome-interacting factor 3	-	-	-	--
CL6802.Contig2_All	841	60	12	8.6436	1.7797	-2.28	Down	9.78386e-09	1.94749e-07	gi|225439707|ref|XP_002272504.1|	79.7	6e-14	PREDICTED: probable WRKY transcription factor 70-like [Vitis vinifera]	--	--	--	--	sp|Q9LY00|WRK70_ARATH	65.9	3e-11	Probable WRKY transcription factor 70 OS=Arabidopsis thaliana GN=WRKY70 PE=2 SV=1	--	--	--	--	--	--	--	--	--	--	-	-	-	--
CL5804.Contig2_All	757	190	46	30.4086	7.5794	-2.00432	Down	2.82092e-21	1.60594e-19	gi|297795045|ref|XP_002865407.1|	211.5	1e-53	indoleacetic acid-induced protein 4 [Arabidopsis lyrata subsp. lyrata] >gi|297311242|gb|EFH41666.1| indoleacetic acid-induced protein 4 [Arabidopsis lyrata subsp. lyrata]	gi|18071489|gb|AY062215.1|	89.7	4e-15	Antirrhinum majus auxin-induced AUX/IAA1 mRNA, partial cds	sp|Q38822|IAA3_ARATH	208	3e-54	Auxin-responsive protein IAA3 OS=Arabidopsis thaliana GN=IAA3 PE=1 SV=1	--	--	--	--	--	K14484	8e-54	208	ath:AT1G04240	auxin-responsive protein IAA	GO:0080090//regulation of primary metabolic process;GO:0010468//regulation of gene expression;GO:0009741//response to brassinosteroid stimulus;GO:0009733//response to auxin stimulus;GO:0048527//lateral root development;GO:0006351//transcription, DNA-dependent;GO:2000112	GO:0005515//protein binding;GO:0003700//sequence-specific DNA binding transcription factor activity	GO:0005634//nucleus	--
CL6228.Contig2_All	1251	231	60	22.3714	5.9823	-1.90288	Down	5.97798e-24	3.90882e-22	gi|47027098|gb|AAT08762.1|	261.5	2e-68	HMG transcription factor [Hyacinthus orientalis]	gi|18419622|gb|AF462216.1|	498	1e-138	Narcissus pseudonarcissus HMG-domain containing protein mRNA, partial cds	sp|P27347|MNB1B_MAIZE	200	1e-51	DNA-binding protein MNB1B OS=Zea mays GN=MNB1B PE=1 SV=1	SPAC57A10.09c	70.9	4e-12	COG5648	Chromatin-associated proteins containing the HMG domain	K10802	5e-53	206	vvi:100257544	high mobility group protein B1	-	-	-	--
Unigene16680_All	645	139	43	26.1092	8.3154	-1.6507	Down	1.41507e-12	4.38337e-11	gi|449459600|ref|XP_004147534.1|	52.4	6e-06	PREDICTED: putative H/ACA ribonucleoprotein complex subunit 1-like protein 1-like [Cucumis sativus] >gi|449484903|ref|XP_004157013.1| PREDICTED: putative H/ACA ribonucleoprotein complex subunit 1-like protein 1-like [Cucumis sativus]	gi|292756462|dbj|AK337320.1|	133	2e-28	Lotus japonicus cDNA, clone: LjFL1-055-CE07, HTC	sp|Q9FK53|NLAL2_ARATH	268	2e-72	H/ACA ribonucleoprotein complex subunit 1-like protein 2 OS=Arabidopsis thaliana GN=At5g18180 PE=2 SV=1	SPBC20F10.01	201	6e-52	COG3277	RNA-binding protein involved in rRNA processing	K11128	8e-89	324	vvi:100245323	H/ACA ribonucleoprotein complex subunit 1	GO:0001510//RNA methylation;GO:0031120//snRNA pseudouridine synthesis;GO:0009909//regulation of flower development;GO:0034968//histone lysine methylation;GO:0042991//transcription factor import into nucleus;GO:0006364//rRNA processing	GO:0009982//pseudouridine synthase activity;GO:0030515//snoRNA binding	GO:0031429//box H/ACA snoRNP complex;GO:0005829//cytosol;GO:0009535//chloroplast thylakoid membrane	--
CL433.Contig2_All	1397	66	21	5.7238	1.875	-1.61008	Down	1.8022e-06	2.44461e-05	gi|357160806|ref|XP_003578882.1|	139	1e-31	PREDICTED: uncharacterized protein LOC100838428 [Brachypodium distachyon]	--	--	--	--	sp|Q9XIN0|LHW_ARATH	95.1	9e-20	Transcription factor LHW OS=Arabidopsis thaliana GN=LHW PE=1 SV=1	--	--	--	--	--	--	--	--	--	--	-	-	-	--
CL6411.Contig2_All	925	166	57	21.7423	7.6861	-1.50018	Down	5.03196e-13	1.62976e-11	gi|308193634|gb|ADO16346.1|	57	5e-07	wrinkled 1 [Brassica napus]	gi|223949716|gb|BT064245.1|	111	1e-21	Zea mays full-length cDNA clone ZM_BFc0152H17 mRNA, complete cds	sp|Q6X5Y6|WRI1_ARATH	324	5e-89	Ethylene-responsive transcription factor WRI1 OS=Arabidopsis thaliana GN=WRI1 PE=2 SV=1	--	--	--	--	--	K09285	8e-84	308	sbi:SORBI_02g025080	AP2-like factor, ANT lineage	GO:0009744//response to sucrose stimulus;GO:0009414//response to water deprivation;GO:1901959//positive regulation of cutin biosynthetic process;GO:0006110//regulation of glycolysis;GO:0006355//regulation of transcription, DNA-dependent;GO:0009651//response to salt stress;GO:0019432//triglyceride biosynthetic process;GO:0040008//regulation of growth;GO:0010187//negative regulation of seed germina…	GO:0003677//DNA binding;GO:0003700//sequence-specific DNA binding transcription factor activity	GO:0005634//nucleus	--
CL7276.Contig2_All	946	168	60	21.5158	7.911	-1.44346	Down	1.63589e-12	5.0462e-11	gi|73760264|dbj|BAE20057.1|	308.5	1e-82	bHLH transcription factor [Lilium hybrid division I]	gi|73760263|dbj|AB222075.1|	95.6	8e-17	Lilium hybrid division I LHbHLH1 mRNA for bHLH transcription factor, complete cds	sp|Q9CAD0|EGL1_ARATH	252	2e-67	Transcription factor EGL1 OS=Arabidopsis thaliana GN=BHLH2 PE=1 SV=1	--	--	--	--	--	K13422	3e-25	114	ppp:PHYPADRAFT_164647	transcription factor MYC2	-	-	-	--
CL6802.Contig3_All	1258	154	56	14.8313	5.5524	-1.41746	Down	2.58832e-11	7.01547e-10	gi|255575594|ref|XP_002528697.1|	37.7	6e-27	WRKY transcription factor, putative [Ricinus communis] >gi|223531869|gb|EEF33686.1| WRKY transcription factor, putative [Ricinus communis]	gi|255575593|ref|XM_002528651.1|	60	6e-06	Ricinus communis WRKY transcription factor, putative, mRNA	sp|Q9LY00|WRK70_ARATH	101	1e-21	Probable WRKY transcription factor 70 OS=Arabidopsis thaliana GN=WRKY70 PE=2 SV=1	--	--	--	--	--	K13425	4e-13	74.3	pop:POPTR_755334	WRKY transcription factor 22	-	-	-	--
CL10696.Contig2_All	661	65	24	11.9138	4.5288	-1.39543	Down	2.01962e-05	0.000214893	gi|449444036|ref|XP_004139781.1|	104.4	1e-21	PREDICTED: uncharacterized protein LOC101221991 [Cucumis sativus]	--	--	--	--	sp|Q84K00|NAC78_ARATH	79.3	2e-15	NAC domain-containing protein 78 OS=Arabidopsis thaliana GN=NAC078 PE=2 SV=2	--	--	--	--	--	--	--	--	--	--	GO:0016192//vesicle-mediated transport;GO:0006623//protein targeting to vacuole;GO:0016197//endosomal transport;GO:0006944//cellular membrane fusion;GO:0007275//multicellular organismal development	GO:0003700//sequence-specific DNA binding transcription factor activity	GO:0005634//nucleus	--
Unigene7304_All	1125	165	61	17.7693	6.7632	-1.39361	Down	9.37318e-12	2.67063e-10	gi|462407268|gb|EMJ12602.1|	495	1e-138	hypothetical protein PRUPE_ppa005243mg [Prunus persica]	gi|359495089|ref|XM_002267874.2|	77.8	2e-11	PREDICTED: Vitis vinifera scarecrow-like protein 3 (LOC100258442), mRNA	sp|Q9LPR8|SCL3_ARATH	448	3e-126	Scarecrow-like protein 3 OS=Arabidopsis thaliana GN=SCL3 PE=2 SV=1	--	--	--	--	--	K14494	2e-53	207	smo:SELMODRAFT_437369	DELLA protein	GO:0009739//response to gibberellin stimulus;GO:0006355//regulation of transcription, DNA-dependent	GO:0003677//DNA binding;GO:0003700//sequence-specific DNA binding transcription factor activity	GO:0005634//nucleus	--
CL10972.Contig1_All	1056	99	37	11.3582	4.3703	-1.37793	Down	1.75046e-07	2.83471e-06	gi|413938059|gb|AFW72610.1|	213.8	4e-54	putative AP2/EREBP transcription factor superfamily protein [Zea mays]	gi|288872657|gb|GU393024.1|	125	1e-25	Camellia sinensis ERF transcription factor mRNA, complete cds	sp|Q9LW50|ERF2_NICSY	182	4e-46	Ethylene-responsive transcription factor 2 OS=Nicotiana sylvestris GN=ERF2 PE=2 SV=1	--	--	--	--	--	K09286	5e-50	196	sbi:SORBI_06g024355	EREBP-like factor	GO:0006351//transcription, DNA-dependent	-	-	--
CL4197.Contig1_All	1320	227	92	20.8349	8.6933	-1.26103	Down	1.27934e-13	4.34142e-12	gi|226532223|ref|NP_001141580.1|	251.9	1e-65	uncharacterized protein LOC100273696 [Zea mays] >gi|407232588|gb|AFT82636.1| GBP12 GeBP type transcription factor, partial [Zea mays subsp. mays]	gi|470137950|ref|XM_004304675.1|	81.8	2e-12	PREDICTED: Fragaria vesca subsp. vesca uncharacterized LOC101302772 (LOC101302772), mRNA	sp|Q9SB42|MDA1_ARATH	78.6	8e-15	Mediator-associated protein 1 OS=Arabidopsis thaliana GN=At4g25210 PE=1 SV=1	--	--	--	--	--	--	--	--	--	--	-	-	-	--
CL1184.Contig4_All	1050	160	65	18.4616	7.7214	-1.25759	Down	5.61008e-10	1.31719e-08	gi|255541166|ref|XP_002511647.1|	236.9	4e-61	DNA binding protein, putative [Ricinus communis] >gi|223548827|gb|EEF50316.1| DNA binding protein, putative [Ricinus communis]	gi|470106911|ref|XM_004289751.1|	133	4e-28	PREDICTED: Fragaria vesca subsp. vesca transcription factor UNE10-like (LOC101314806), mRNA	sp|Q8GZ38|UNE10_ARATH	216	2e-56	Transcription factor UNE10 OS=Arabidopsis thaliana GN=UNE10 PE=2 SV=1	--	--	--	--	--	K12126	3e-26	117	ath:AT1G09530	phytochrome-interacting factor 3	GO:0006355//regulation of transcription, DNA-dependent;GO:0009567//double fertilization forming a zygote and endosperm	GO:0005488//binding	GO:0009506//plasmodesma	--
CL58.Contig1_All	2187	408	175	22.6022	9.9807	-1.17925	Down	4.12184e-21	2.31968e-19	gi|115477224|ref|NP_001062208.1|	308.5	3e-82	Os08g0510700 [Oryza sativa Japonica Group] >gi|28411872|dbj|BAC57402.1| DNA-binding protein family-like [Oryza sativa Japonica Group] >gi|113624177|dbj|BAF24122.1| Os08g0510700 [Oryza sativa Japonica Group] >gi|323388895|gb|ADX60252.1| MYB-related transcription factor [Oryza sativa Japonica Group]	gi|356555277|ref|XM_003545913.1|	63.9	7e-07	PREDICTED: Glycine max uncharacterized protein LOC100779988 (LOC100779988), mRNA	--	--	--	--	--	--	--	--	--	--	--	--	--	--	-	-	-	--
Unigene7472_All	635	104	45	19.8426	8.8392	-1.16661	Down	2.5457e-06	3.35965e-05	gi|413945678|gb|AFW78327.1|	74.7	9e-35	hypothetical protein ZEAMMB73_424215 [Zea mays]	--	--	--	--	--	--	--	--	--	--	--	--	--	--	--	--	--	--	-	-	-	--
CL3275.Contig2_All	1183	143	62	14.645	6.537	-1.16371	Down	3.54466e-08	6.44056e-07	gi|357147477|ref|XP_003574358.1|	263.1	6e-69	PREDICTED: uncharacterized protein LOC100829512 [Brachypodium distachyon]	gi|320118844|dbj|AB571672.1|	75.8	9e-11	Bruguiera gymnorhiza DNA, microsatellite: BG103	--	--	--	--	--	--	--	--	--	--	--	--	--	--	GO:0007165//signal transduction;GO:0006355//regulation of transcription, DNA-dependent	GO:0003700//sequence-specific DNA binding transcription factor activity;GO:0004871//signal transducer activity	GO:0005634//nucleus	--
CL465.Contig5_All	1308	108	47	10.0036	4.4819	-1.15834	Down	1.86373e-06	2.52344e-05	gi|147865523|emb|CAN81560.1|	244.2	3e-63	hypothetical protein VITISV_009902 [Vitis vinifera]	gi|241983104|dbj|AK331044.1|	214	2e-52	Triticum aestivum cDNA, clone: SET5_O23, cultivar: Chinese Spring	sp|Q56XP9|ERFL1_ARATH	167	2e-41	Ethylene-responsive transcription factor-like protein At4g13040 OS=Arabidopsis thaliana GN=At4g13040 PE=2 SV=2	--	--	--	--	--	--	--	--	--	--	-	-	-	--
Unigene9810_All	670	88	39	15.9128	7.2604	-1.13207	Down	2.4293e-05	0.000252783	gi|449442703|ref|XP_004139120.1|	148.7	7e-35	PREDICTED: scarecrow-like protein 3-like [Cucumis sativus] >gi|449476121|ref|XP_004154646.1| PREDICTED: scarecrow-like protein 3-like [Cucumis sativus]	--	--	--	--	sp|Q9LPR8|SCL3_ARATH	125	3e-29	Scarecrow-like protein 3 OS=Arabidopsis thaliana GN=SCL3 PE=2 SV=1	--	--	--	--	--	K14494	8e-12	68.6	rcu:RCOM_0307540	DELLA protein	GO:0009739//response to gibberellin stimulus;GO:0006355//regulation of transcription, DNA-dependent	GO:0003677//DNA binding;GO:0003700//sequence-specific DNA binding transcription factor activity	GO:0005634//nucleus	--
Unigene11898_All	524	97	43	22.4274	10.2355	-1.13168	Down	9.30066e-06	0.000108173	gi|225441643|ref|XP_002282225.1|	85.5	4e-16	PREDICTED: GATA transcription factor 9-like [Vitis vinifera]	--	--	--	--	--	--	--	--	--	--	--	--	--	--	--	--	--	--	-	-	-	--
CL8462.Contig1_All	500	87	41	21.0809	10.2279	-1.04343	Down	8.5396e-05	0.000771061	gi|386646590|gb|AFJ14639.1|	80.9	9e-15	dehydration-responsive element-binding protein (DREB6), partial [Malus x domestica]	gi|336109261|gb|JF900594.1|	58	9e-06	Lespedeza potaninii dehydration-responsive element binding protein (DREB) mRNA, complete cds	sp|Q8H1E4|RAP24_ARATH	50.4	5e-07	Ethylene-responsive transcription factor RAP2-4 OS=Arabidopsis thaliana GN=RAP2-4 PE=1 SV=1	--	--	--	--	--	K09286	6e-12	68.2	sbi:SORBI_04g027660	EREBP-like factor	-	-	-	--
Unigene11311_All	251	37	89	17.8594	44.2271	1.30825	Up	1.2875e-06	1.80241e-05	gi|224093108|ref|XP_002309796.1|	72	3e-12	predicted protein [Populus trichocarpa] >gi|222852699|gb|EEE90246.1| predicted protein [Populus trichocarpa]	gi|255587106|ref|XM_002534093.1|	61.9	3e-07	Ricinus communis Salt-tolerance protein, putative, mRNA	sp|Q9SID1|STH_ARATH	71.2	1e-13	Salt tolerance-like protein OS=Arabidopsis thaliana GN=STH PE=1 SV=2	--	--	--	--	--	--	--	--	--	--	GO:0009744//response to sucrose stimulus;GO:0010224//response to UV-B;GO:0010264//myo-inositol hexakisphosphate biosynthetic process;GO:0006355//regulation of transcription, DNA-dependent	GO:0008270//zinc ion binding;GO:0003700//sequence-specific DNA binding transcription factor activity;GO:0019904//protein domain specific binding	GO:0005634//nucleus	--
CL9680.Contig2_All	481	88	17	22.1655	4.4083	-2.33002	Down	1.677e-12	5.16489e-11	gi|224099369|ref|XP_002311458.1|	152.9	1e-36	predicted protein [Populus trichocarpa] >gi|222851278|gb|EEE88825.1| predicted protein [Populus trichocarpa]	gi|195614149|gb|EU956787.1|	73.8	1e-10	Zea mays clone 1573947 mRNA sequence	sp|Q8RWD0|COL16_ARATH	135	1e-32	Zinc finger protein CONSTANS-LIKE 16 OS=Arabidopsis thaliana GN=COL16 PE=2 SV=2	--	--	--	--	--	K12135	5e-14	75.1	ath:AT5G15840	zinc finger protein CONSTANS	GO:0031348//negative regulation of defense response;GO:0009867//jasmonic acid mediated signaling pathway;GO:0035304//regulation of protein dephosphorylation;GO:0009862//systemic acquired resistance, salicylic acid mediated signaling pathway;GO:0010363//regulation of plant-type hypersensitive response;GO:0010310//regulation of hydrogen peroxide metabolic process;GO:0009617//response to bacterium;G…	GO:0008270//zinc ion binding;GO:0003700//sequence-specific DNA binding transcription factor activity	GO:0016020//membrane;GO:0005634//nucleus	--
TPs
Gene ID(4165)	Length	Con_raw fragments(8253933)	MJ100_raw fragments(8017301)	Con_FPKM	MJ100_FPKM	log2 Ratio(TREAT/CK)	Up-Down-Regulation(MJ100/Con)	P-value	FDR	Nr-ID	Nr-Score	Nr-Evalue	Nr-annotation	Nt-ID	Nt-Score	Nt-Evalue	Nt-annotation	Swissprot-ID	Swissprot-Score	Swissprot-Evalue	Swissprot-annotation	COG-Protein-or-Domain	COG-Score	COG-Evalue	COG-ID	COG-Function-Description	KO_id	KEGG-Evalue	KEGG-Score	KEGG-Gene	ko_definition	GO-BiologicalProcess	GO-MolecularFunction	Go-CellularComponent	Pathway ID//Pathway
Unigene29784_All	572	0	26	0.001	5.6696	12.469	Up	1.00332e-08	1.9904e-07	gi|356511349|ref|XP_003524389.1|	77.4	1e-13	PREDICTED: leucine-rich repeat extensin-like protein 5-like [Glycine max]	--	--	--	--	sp|Q9FPQ6|GP1_CHLRE	65.5	2e-11	Vegetative cell wall protein gp1 OS=Chlamydomonas reinhardtii GN=GP1 PE=2 SV=1	YDL140c	48.1	9e-06	COG0086	DNA-directed RNA polymerase, beta' subunit/160 kD subunit	K14709	5e-08	55.5	vcn:VOLCADRAFT_104214	solute carrier family 39 (zinc transporter), member 1/2/3	-	-	-	--
CL3745.Contig13_All	1857	2	28	0.1305	1.8807	3.84915	Up	3.1093e-07	4.85655e-06	gi|460377452|ref|XP_004234507.1|	107.8	2e-126	PREDICTED: uncharacterized transporter YBR287W-like [Solanum lycopersicum]	gi|115480586|ref|NM_001070422.1|	97.6	4e-17	Oryza sativa Japonica Group Os09g0554300 (Os09g0554300) mRNA, complete cds	--	--	--	--	--	--	--	--	--	K07088	5e-71	267	zma:100281451		GO:0055085//transmembrane transport	-	GO:0016023//cytoplasmic membrane-bounded vesicle;GO:0016021//integral to membrane	--
CL410.Contig2_All	937	17	207	2.1981	27.5551	3.64799	Up	3.58862e-44	4.46526e-42	gi|226533072|ref|NP_001150247.1|	202.6	7e-51	glycine-rich protein A3 [Zea mays] >gi|195637776|gb|ACG38356.1| glycine-rich protein A3 [Zea mays] >gi|413942161|gb|AFW74810.1| glycine/proline-rich family protein isoform 1 [Zea mays] >gi|413942162|gb|AFW74811.1| glycine/proline-rich family protein isoform 2 [Zea mays]	gi|292787216|dbj|AK338783.1|	69.9	5e-09	Lotus japonicus cDNA, clone: LjFL3-009-BC03, HTC	sp|P37705|GRP3_DAUCA	146	2e-35	Glycine-rich protein A3 OS=Daucus carota PE=2 SV=1	Rv2560	49.3	9e-06	COG5473	Predicted integral membrane protein	K14689	2e-08	58.2	vcn:VOLCADRAFT_63715	solute carrier family 30 (zinc transporter), member 2	-	-	-	--
Unigene28385_All	519	5	46	1.1672	11.0551	3.24359	Up	6.91504e-10	1.60315e-08	gi|225444875|ref|XP_002279373.1|	130.6	1e-29	PREDICTED: uncharacterized protein LOC100256072 [Vitis vinifera] >gi|297738645|emb|CBI27890.3| unnamed protein product [Vitis vinifera]	--	--	--	--	--	--	--	--	--	--	--	--	--	--	--	--	--	--	GO:0010200//response to chitin;GO:0010197//polar nucleus fusion;GO:0071577//zinc ion transmembrane transport	GO:0005385//zinc ion transmembrane transporter activity	-	--
CL899.Contig2_All	1095	13	104	1.4384	11.8465	3.04192	Up	1.22967e-19	6.36184e-18	gi|242083388|ref|XP_002442119.1|	337.4	2e-91	hypothetical protein SORBIDRAFT_08g014040 [Sorghum bicolor] >gi|241942812|gb|EES15957.1| hypothetical protein SORBIDRAFT_08g014040 [Sorghum bicolor]	gi|357464996|ref|XM_003602732.1|	79.8	6e-12	Medicago truncatula Protein RUPTURED POLLEN GRAIN (MTR_3g098930) mRNA, complete cds	sp|Q2R3P9|SWT14_ORYSJ	330	9e-91	Bidirectional sugar transporter SWEET14 OS=Oryza sativa subsp. japonica GN=SWEET14 PE=2 SV=1	--	--	--	--	--	K15382	2e-92	337	sbi:SORBI_08g014040	solute carrier family 50 (sugar transporter)	GO:0071446//cellular response to salicylic acid stimulus;GO:0071470//cellular response to osmotic stress;GO:0071215//cellular response to abscisic acid stimulus;GO:0010150//leaf senescence;GO:0008643//carbohydrate transport	GO:0051119//sugar transmembrane transporter activity	GO:0016023//cytoplasmic membrane-bounded vesicle;GO:0005887//integral to plasma membrane	--
CL1577.Contig3_All	801	50	355	7.5627	55.28	2.86978	Up	5.89866e-60	1.06391e-57	gi|219888337|gb|ACL54543.1|	282.3	6e-75	unknown [Zea mays]	gi|449488489|ref|XM_004158005.1|	71.9	1e-09	PREDICTED: Cucumis sativus polygalacturonase-like (LOC101205281), mRNA	sp|Q9LYT3|TT12_ARATH	177	5e-45	Protein TRANSPARENT TESTA 12 OS=Arabidopsis thaliana GN=TT12 PE=2 SV=1	SPCC4B3.13	94.7	2e-19	COG0534	Na+-driven multidrug efflux pump	K03327	9e-75	278	vvi:100262309	multidrug resistance protein, MATE family	GO:0080167//response to karrikin;GO:0006855//drug transmembrane transport	GO:0015297//antiporter activity;GO:0015238//drug transmembrane transporter activity	GO:0005886//plasma membrane	--
Unigene28172_All	283	5	31	2.1405	13.663	2.67425	Up	4.97236e-06	6.12372e-05	gi|218194154|gb|EEC76581.1|	67.8	6e-11	hypothetical protein OsI_14426 [Oryza sativa Indica Group]	--	--	--	--	sp|Q9ZUU9|AB3G_ARATH	60.8	2e-10	ABC transporter G family member 3 OS=Arabidopsis thaliana GN=ABCG3 PE=1 SV=2	--	--	--	--	--	--	--	--	--	--	GO:0006200//ATP catabolic process	GO:0015423//maltose-transporting ATPase activity;GO:0005524//ATP binding	GO:0005886//plasma membrane	--
CL5954.Contig2_All	620	7	38	1.3679	7.6448	2.48252	Up	1.13799e-06	1.61146e-05	gi|326526457|dbj|BAJ97245.1|	238.4	6e-62	predicted protein [Hordeum vulgare subsp. vulgare]	gi|359484472|ref|XM_002279337.2|	107	1e-20	PREDICTED: Vitis vinifera uncharacterized LOC100256072 (LOC100256072), mRNA	--	--	--	--	--	--	--	--	--	--	--	--	--	--	GO:0010200//response to chitin;GO:0010197//polar nucleus fusion;GO:0071577//zinc ion transmembrane transport	GO:0005385//zinc ion transmembrane transporter activity	GO:0009536//plastid	--
CL2032.Contig1_All	252	5	27	2.4039	13.364	2.4749	Up	4.69508e-05	0.000456046	gi|449521667|ref|XP_004167851.1|	77.4	7e-14	PREDICTED: nucleobase-ascorbate transporter 4-like, partial [Cucumis sativus]	--	--	--	--	sp|Q41760|LPE1_MAIZE	74.7	1e-14	Nucleobase-ascorbate transporter LPE1 OS=Zea mays GN=LPE1 PE=1 SV=2	--	--	--	--	--	K14611	1e-12	69.7	mtr:MTR_8g086520	solute carrier family 23 (nucleobase transporter), member 1/2	GO:0055085//transmembrane transport	GO:0005215//transporter activity	GO:0016021//integral to membrane;GO:0005773//vacuole;GO:0005618//cell wall;GO:0005886//plasma membrane	--
Unigene26766_All	786	10	51	1.5414	8.0932	2.39247	Up	3.06238e-08	5.61967e-07	gi|224080986|ref|XP_002306254.1|	346.3	3e-94	white-brown-complex ABC transporter family [Populus trichocarpa] >gi|222855703|gb|EEE93250.1| white-brown-complex ABC transporter family [Populus trichocarpa]	--	--	--	--	sp|Q9SIT6|AB5G_ARATH	315	1e-86	ABC transporter G family member 5 OS=Arabidopsis thaliana GN=ABCG5 PE=2 SV=1	ECU07g0560_2	74.3	2e-13	COG0842	ABC-type multidrug transport system, permease component	K12843	1e-31	134	vvi:100248403	U4/U6 small nuclear ribonucleoprotein PRP3	GO:0010103//stomatal complex morphogenesis;GO:0006200//ATP catabolic process	GO:0042626//ATPase activity, coupled to transmembrane movement of substances;GO:0005524//ATP binding	GO:0016020//membrane	--
CL2277.Contig2_All	801	11	54	1.6638	8.4088	2.33742	Up	1.87355e-08	3.54964e-07	gi|470110180|ref|XP_004291364.1|	285	9e-76	PREDICTED: AP-2 complex subunit sigma-like [Fragaria vesca subsp. vesca]	gi|349724850|emb|FQ393598.1|	392	1e-106	Vitis vinifera clone SS0AFA25YC18	sp|Q84WL9|AP2S_ARATH	271	3e-73	AP-2 complex subunit sigma OS=Arabidopsis thaliana GN=AP17 PE=2 SV=1	SPBC685.04c	180	2e-45	COG5030	Clathrin adaptor complex, small subunit	K11827	1e-76	284	vvi:100260827	AP-2 complex subunit sigma-1	GO:0015031//protein transport	GO:0008565//protein transporter activity	GO:0030122//AP-2 adaptor complex;GO:0005739//mitochondrion	--
Unigene24551_All	1037	23	111	2.6871	13.3511	2.31284	Up	8.12538e-16	3.32565e-14	gi|470144328|ref|XP_004307811.1|	288.5	1e-76	PREDICTED: putative glycerol-3-phosphate transporter 1-like isoform 2 [Fragaria vesca subsp. vesca]	gi|115474854|ref|NM_001067559.1|	97.6	2e-17	Oryza sativa Japonica Group Os08g0156600 (Os08g0156600) mRNA, complete cds	sp|Q9C5L3|GLPT1_ARATH	264	6e-71	Putative glycerol-3-phosphate transporter 1 OS=Arabidopsis thaliana GN=At3g47420 PE=2 SV=1	PA1144	67.8	3e-11	COG2271	Sugar phosphate permease	K13783	2e-77	287	bdi:100825268	MFS transporter, OPA family, solute carrier family 37 (glycerol-3-phosphate transporter), member 1/2	GO:0055085//transmembrane transport;GO:0006355//regulation of transcription, DNA-dependent	GO:0005215//transporter activity	GO:0005739//mitochondrion;GO:0016021//integral to membrane	--
Unigene2675_All	648	16	75	2.9915	14.4364	2.27077	Up	6.57242e-11	1.70764e-09	gi|470144777|ref|XP_004308024.1|	187.2	1e-46	PREDICTED: ABC transporter C family member 10-like [Fragaria vesca subsp. vesca]	gi|470147120|ref|XM_004309117.1|	85.7	5e-14	PREDICTED: Fragaria vesca subsp. vesca ABC transporter C family member 10-like (LOC101300583), mRNA	sp|Q9LYS2|AB10C_ARATH	163	9e-41	ABC transporter C family member 10 OS=Arabidopsis thaliana GN=ABCC10 PE=2 SV=2	SPAC3F10.11c	95.5	6e-20	COG1132	ABC-type multidrug transport system, ATPase and permease components	K05666	8e-17	85.1	olu:OSTLU_35503	ATP-binding cassette, subfamily C (CFTR/MRP), member 2	GO:0055085//transmembrane transport;GO:0055114//oxidation-reduction process;GO:0006200//ATP catabolic process	GO:0042626//ATPase activity, coupled to transmembrane movement of substances;GO:0005524//ATP binding;GO:0032440//2-alkenal reductase [NAD(P)] activity	GO:0016021//integral to membrane	--
CL1577.Contig2_All	1758	55	256	3.7904	18.1632	2.2606	Up	1.16195e-33	1.08606e-31	gi|108709414|gb|ABF97209.1|	478.8	1e-133	MATE efflux family protein, expressed [Oryza sativa Japonica Group]	gi|449453497|ref|XM_004144446.1|	141	3e-30	PREDICTED: Cucumis sativus protein TRANSPARENT TESTA 12-like (LOC101220921), mRNA	sp|Q9LYT3|TT12_ARATH	275	5e-74	Protein TRANSPARENT TESTA 12 OS=Arabidopsis thaliana GN=TT12 PE=2 SV=1	SPCC4B3.13	140	9e-33	COG0534	Na+-driven multidrug efflux pump	K03327	3e-133	473	bdi:100825572	multidrug resistance protein, MATE family	GO:0080167//response to karrikin;GO:0006855//drug transmembrane transport	GO:0015297//antiporter activity;GO:0015238//drug transmembrane transporter activity	GO:0005886//plasma membrane	--
CL7723.Contig2_All	442	8	36	2.1928	10.159	2.21191	Up	9.96588e-06	0.000114599	gi|357473605|ref|XP_003607087.1|	82	3e-15	hypothetical protein MTR_4g072130 [Medicago truncatula] >gi|355508142|gb|AES89284.1| hypothetical protein MTR_4g072130 [Medicago truncatula] >gi|388495878|gb|AFK36005.1| unknown [Medicago truncatula]	--	--	--	--	--	--	--	--	--	--	--	--	--	K02129	2e-12	69.3	smo:SELMODRAFT_228282	F-type H+-transporting ATPase subunit e [EC:3.6.3.14]	GO:0015986//ATP synthesis coupled proton transport	GO:0015078//hydrogen ion transmembrane transporter activity	GO:0000276//mitochondrial proton-transporting ATP synthase complex, coupling factor F(o)	--
CL899.Contig1_All	1188	10	41	1.0198	4.3047	2.07763	Up	5.61456e-06	6.8122e-05	gi|326496378|dbj|BAJ94651.1|	46.6	1e-85	predicted protein [Hordeum vulgare subsp. vulgare]	gi|357464996|ref|XM_003602732.1|	79.8	6e-12	Medicago truncatula Protein RUPTURED POLLEN GRAIN (MTR_3g098930) mRNA, complete cds	sp|Q2QR07|SWT13_ORYSJ	291	5e-84	Bidirectional sugar transporter SWEET13 OS=Oryza sativa subsp. japonica GN=SWEET13 PE=2 SV=1	--	--	--	--	--	K15382	3e-85	292	sbi:SORBI_08g014040	solute carrier family 50 (sugar transporter)	GO:0071446//cellular response to salicylic acid stimulus;GO:0071470//cellular response to osmotic stress;GO:0071215//cellular response to abscisic acid stimulus;GO:0010150//leaf senescence;GO:0008643//carbohydrate transport	GO:0051119//sugar transmembrane transporter activity	GO:0016023//cytoplasmic membrane-bounded vesicle;GO:0005887//integral to plasma membrane	--
CL1329.Contig2_All	2347	18	72	0.9292	3.8264	2.04193	Up	2.2102e-09	4.81194e-08	gi|359497424|ref|XP_002267117.2|	179.9	1e-43	PREDICTED: ABC transporter G family member 11-like [Vitis vinifera]	gi|470105871|ref|XM_004289254.1|	105	2e-19	PREDICTED: Fragaria vesca subsp. vesca ABC transporter G family member 11-like (LOC101299534), mRNA	sp|Q8RXN0|AB11G_ARATH	528	7e-150	ABC transporter G family member 11 OS=Arabidopsis thaliana GN=ABCG11 PE=1 SV=1	YCR011c_2	175	3e-43	COG1131	ABC-type multidrug transport system, ATPase component	K05681	2e-64	246	cme:CMS467C	ATP-binding cassette, subfamily G (WHITE), member 2	GO:0006200//ATP catabolic process	GO:0015416//organic phosphonate transmembrane-transporting ATPase activity;GO:0005524//ATP binding	GO:0016020//membrane	--
Unigene28285_All	363	9	34	3.0038	11.6827	1.95951	Up	7.16988e-05	0.000663433	gi|470130099|ref|XP_004300943.1|	62.4	1e-23	PREDICTED: MATE efflux family protein 5-like [Fragaria vesca subsp. vesca]	gi|357485622|ref|XM_003613051.1|	63.9	1e-07	Medicago truncatula Protein TRANSPARENT TESTA (MTR_5g032720) mRNA, complete cds	sp|Q8GXM8|MATE7_ARATH	53.5	1e-15	MATE efflux family protein 7 OS=Arabidopsis thaliana GN=DTXL3 PE=2 SV=1	--	--	--	--	--	K03327	7e-24	65.1	gmx:100800053	multidrug resistance protein, MATE family	GO:0015691//cadmium ion transport;GO:0009611//response to wounding;GO:0006855//drug transmembrane transport;GO:0051238//sequestering of metal ion	GO:0015238//drug transmembrane transporter activity;GO:0015297//antiporter activity	GO:0005886//plasma membrane;GO:0009507//chloroplast	--
CL3303.Contig3_All	619	20	68	3.9145	13.7022	1.80751	Up	8.53964e-08	1.45861e-06	gi|470101188|ref|XP_004287060.1|	94.7	1e-18	PREDICTED: cytochrome b-c1 complex subunit 6-like [Fragaria vesca subsp. vesca]	gi|195658306|gb|EU976503.1|	71.9	8e-10	Zea mays clone 896380 ubiquinol-cytochrome c reductase complex 7.8 kDa protein mRNA, complete cds	sp|P48504|QCR6_SOLTU	83.2	1e-16	Cytochrome b-c1 complex subunit 6 OS=Solanum tuberosum PE=1 SV=2	--	--	--	--	--	K00416	1e-19	94.4	pop:POPTR_714709	ubiquinol-cytochrome c reductase subunit 6	GO:0006511//ubiquitin-dependent protein catabolic process;GO:0051788//response to misfolded protein;GO:0080129//proteasome core complex assembly;GO:0006122//mitochondrial electron transport, ubiquinol to cytochrome c;GO:0009060//aerobic respiration;GO:0006096//glycolysis;GO:0009853//photorespiration;GO:0046686//response to cadmium ion	GO:0008121//ubiquinol-cytochrome-c reductase activity;GO:0045153//electron transporter, transferring electrons within CoQH2-cytochrome c reductase complex activity	GO:0005750//mitochondrial respiratory chain complex III	--
CL5887.Contig1_All	1953	38	126	2.3573	8.0471	1.77133	Up	5.5414e-13	1.78887e-11	gi|413926312|gb|AFW66244.1|	55.5	4e-06	hypothetical protein ZEAMMB73_446753 [Zea mays]	gi|359488880|ref|XM_003633790.1|	125	2e-25	PREDICTED: Vitis vinifera ABC transporter B family member 15-like (LOC100854950), mRNA	sp|Q9LHD1|AB15B_ARATH	879	0	ABC transporter B family member 15 OS=Arabidopsis thaliana GN=ABCB15 PE=1 SV=1	SPCC663.03	331	3e-90	COG1132	ABC-type multidrug transport system, ATPase and permease components	K05658	0	959	bdi:100843472	ATP-binding cassette, subfamily B (MDR/TAP), member 1	GO:0010541//acropetal auxin transport;GO:0010540//basipetal auxin transport;GO:0010315//auxin efflux;GO:0055085//transmembrane transport;GO:0006200//ATP catabolic process	GO:0010329//auxin efflux transmembrane transporter activity;GO:0042626//ATPase activity, coupled to transmembrane movement of substances;GO:0005524//ATP binding	GO:0016021//integral to membrane;GO:0005886//plasma membrane	--
CL9943.Contig1_All	556	25	82	5.4476	18.3955	1.75566	Up	7.91706e-09	1.59311e-07	gi|224062894|ref|XP_002300923.1|	137.1	1e-31	predicted protein [Populus trichocarpa] >gi|222842649|gb|EEE80196.1| predicted protein [Populus trichocarpa]	gi|160953906|emb|CU224761.1|	101	8e-19	Populus EST from leave	sp|P48504|QCR6_SOLTU	113	6e-26	Cytochrome b-c1 complex subunit 6 OS=Solanum tuberosum PE=1 SV=2	--	--	--	--	--	K00416	1e-32	137	pop:POPTR_710785	ubiquinol-cytochrome c reductase subunit 6	GO:0006511//ubiquitin-dependent protein catabolic process;GO:0051788//response to misfolded protein;GO:0080129//proteasome core complex assembly;GO:0006122//mitochondrial electron transport, ubiquinol to cytochrome c;GO:0009060//aerobic respiration;GO:0006096//glycolysis;GO:0009853//photorespiration;GO:0046686//response to cadmium ion	GO:0008121//ubiquinol-cytochrome-c reductase activity;GO:0045153//electron transporter, transferring electrons within CoQH2-cytochrome c reductase complex activity	GO:0005750//mitochondrial respiratory chain complex III	--
CL2212.Contig3_All	413	16	51	4.6936	15.4025	1.7144	Up	8.18456e-06	9.60631e-05	gi|115465942|ref|NP_001056570.1|	72	3e-12	Os06g0107700 [Oryza sativa Japonica Group] >gi|729478|sp|P41344.1|FENR1_ORYSJ RecName: Full=Ferredoxin--NADP reductase, leaf isozyme, chloroplastic; Short=FNR; Flags: Precursor >gi|442481|dbj|BAA04616.1| ferredoxin-NADP+ reductase [Oryza sativa Japonica Group] >gi|113594610|dbj|BAF18484.1| Os06g0107700 [Oryza sativa Japonica Group]	gi|242385921|emb|FP093772.1|	99.6	2e-18	Phyllostachys edulis cDNA clone: bphylf031k09, full insert sequence	sp|P41344|FENR1_ORYSJ	72	1e-13	Ferredoxin--NADP reductase, leaf isozyme, chloroplastic OS=Oryza sativa subsp. japonica GN=Os06g0107700 PE=2 SV=1	--	--	--	--	--	K02641	3e-13	72	osa:4339874	ferredoxin--NADP+ reductase [EC:1.18.1.2]	GO:0009767//photosynthetic electron transport chain;GO:0042742//defense response to bacterium;GO:0009817//defense response to fungus, incompatible interaction	GO:0008266//poly(U) RNA binding;GO:0003959//NADPH dehydrogenase activity;GO:0045157//electron transporter, transferring electrons within the noncyclic electron transport pathway of photosynthesis activity;GO:0004324//ferredoxin-NADP+ reductase activity;GO:0050660//flavin adenine dinucleotide binding;GO:0050661//NADP binding;GO:0045156//electron transporter, transferring electrons within the cycli…	GO:0031977//thylakoid lumen;GO:0009941//chloroplast envelope;GO:0009535//chloroplast thylakoid membrane;GO:0009570//chloroplast stroma;GO:0048046//apoplast	--
CL750.Contig2_All	747	55	170	8.9203	28.3857	1.67	Up	8.73922e-16	3.56699e-14	gi|357136874|ref|XP_003570028.1|	398.7	5e-110	PREDICTED: aquaporin TIP2-2-like [Brachypodium distachyon]	gi|359497878|ref|XM_003635631.1|	155	8e-35	PREDICTED: Vitis vinifera probable aquaporin TIP-type-like (LOC100855021), partial mRNA	sp|P33560|TIP_ANTMA	393	5e-110	Probable aquaporin TIP-type OS=Antirrhinum majus GN=DIP PE=2 SV=1	BMEI0070	107	2e-23	COG0580	Glycerol uptake facilitator and related permeases (Major Intrinsic Protein Family)	K09873	3e-108	389	osa:4330207	aquaporin TIP	GO:0006950//response to stress;GO:0072489//methylammonium transmembrane transport	GO:0051739//ammonia transmembrane transporter activity;GO:0015200//methylammonium transmembrane transporter activity	GO:0009705//plant-type vacuole membrane;GO:0042807//central vacuole;GO:0016023//cytoplasmic membrane-bounded vesicle;GO:0005886//plasma membrane;GO:0016021//integral to membrane;GO:0009507//chloroplast	--
Unigene1343_All	1066	48	144	5.4554	16.8491	1.62691	Up	3.81446e-13	1.2457e-11	gi|255552906|ref|XP_002517496.1|	271.6	1e-71	electron transporter, putative [Ricinus communis] >gi|223543507|gb|EEF45038.1| electron transporter, putative [Ricinus communis]	--	--	--	--	sp|Q9LH89|Y3885_ARATH	243	2e-64	Uncharacterized protein At3g28850 OS=Arabidopsis thaliana GN=At3g28850 PE=1 SV=1	--	--	--	--	--	--	--	--	--	--	-	-	GO:0044464//cell part	--
Unigene28455_All	744	20	58	3.2568	9.7236	1.57804	Up	7.1977e-06	8.54667e-05	gi|30685422|ref|NP_188598.2|	37.4	2e-14	magnesium transporter MRS2-3 [Arabidopsis thaliana] >gi|75273604|sp|Q9LJN2.1|MRS23_ARATH RecName: Full=Magnesium transporter MRS2-3; AltName: Full=Magnesium Transporter 4; Short=AtMGT4 >gi|25360820|gb|AAN73213.1| MRS2-3 [Arabidopsis thaliana] >gi|30387601|gb|AAP31966.1| At3g19640 [Arabidopsis thaliana] >gi|332642749|gb|AEE76270.1| magnesium transporter MRS2-3 [Arabidopsis thaliana]	--	--	--	--	sp|Q9LJN2|MRS23_ARATH	63.5	8e-16	Magnesium transporter MRS2-3 OS=Arabidopsis thaliana GN=MRS2-3 PE=1 SV=1	--	--	--	--	--	K16075	1e-14	57.8	gmx:100808805	magnesium transporter	GO:0009644//response to high light intensity;GO:0042542//response to hydrogen peroxide;GO:0030001//metal ion transport	GO:0015095//magnesium ion transmembrane transporter activity	GO:0005886//plasma membrane;GO:0005634//nucleus	--
CL8796.Contig3_All	1034	19	55	2.2262	6.6346	1.57543	Up	1.28237e-05	0.000143953	gi|242091577|ref|XP_002441621.1|	111.3	2e-23	hypothetical protein SORBIDRAFT_09g030590 [Sorghum bicolor] >gi|241946906|gb|EES20051.1| hypothetical protein SORBIDRAFT_09g030590 [Sorghum bicolor]	gi|328751900|gb|AC244269.3|	60	5e-06	Solanum lycopersicum strain Heinz 1706 chromosome 10 clone hba-18d8 map 10, complete sequence	sp|Q9FGN8|DYAD_ARATH	88.6	5e-18	Protein DYAD OS=Arabidopsis thaliana GN=DYAD PE=1 SV=2	SPCC825.01	59.7	8e-09	COG0488	ATPase components of ABC transporters with duplicated ATPase domains	K03243	2e-24	111	sbi:SORBI_09g030590	translation initiation factor 5B	GO:0051177//meiotic sister chromatid cohesion;GO:0044260;GO:0006139//nucleobase-containing compound metabolic process	-	GO:0043231//intracellular membrane-bounded organelle	--
CL6953.Contig2_All	545	32	92	7.1137	21.0554	1.56552	Up	1.74927e-08	3.3356e-07	gi|226510305|ref|NP_001141837.1|	102.1	5e-21	uncharacterized protein LOC100273979 [Zea mays]	--	--	--	--	sp|Q9LRB5|LHT2_ARATH	90.9	4e-19	Lysine histidine transporter 2 OS=Arabidopsis thaliana GN=LHT2 PE=1 SV=1	--	--	--	--	--	--	--	--	--	--	GO:0080167//response to karrikin;GO:0043090//amino acid import	-	GO:0016021//integral to membrane;GO:0005886//plasma membrane	--
CL30.Contig3_All	2026	56	147	3.3488	9.05	1.43427	Up	2.27748e-11	6.23022e-10	gi|224145557|ref|XP_002325685.1|	636.3	0	equilibrative nucleoside transporter [Populus trichocarpa] >gi|222862560|gb|EEF00067.1| equilibrative nucleoside transporter [Populus trichocarpa]	gi|359495705|ref|XM_002270692.2|	83.8	7e-13	PREDICTED: Vitis vinifera equilibrative nucleoside transporter 2-like (LOC100256745), mRNA	sp|Q9M0Y3|ENT3_ARATH	584	6e-167	Equilibrative nucleotide transporter 3 OS=Arabidopsis thaliana GN=ENT3 PE=1 SV=1	--	--	--	--	--	K15014	0	636	pop:POPTR_250534	solute carrier family 29 (equilibrative nucleoside transporter), member 1/2/3	GO:0015864//pyrimidine nucleoside transport	GO:0005337//nucleoside transmembrane transporter activity	GO:0016021//integral to membrane;GO:0005886//plasma membrane	--
Unigene16853_All	618	25	65	4.9011	13.1189	1.42047	Up	1.08956e-05	0.000124272	gi|115460996|ref|NP_001054098.1|	318.9	3e-86	Os04g0652400 [Oryza sativa Japonica Group] >gi|113565669|dbj|BAF16012.1| Os04g0652400 [Oryza sativa Japonica Group]	gi|359482949|ref|XM_002284732.2|	99.6	3e-18	PREDICTED: Vitis vinifera probable sulfate transporter 3.4-like, transcript variant 1 (LOC100267000), mRNA	sp|Q9SXS2|SUT33_ARATH	304	2e-83	Probable sulfate transporter 3.3 OS=Arabidopsis thaliana GN=SULTR3;3 PE=2 SV=2	SPBC3H7.02	124	1e-28	COG0659	Sulfate permease and related transporters (MFS superfamily)	--	--	--	--	--	GO:0008272//sulfate transport;GO:0055085//transmembrane transport	GO:0008271//secondary active sulfate transmembrane transporter activity	GO:0016021//integral to membrane	--
CL2098.Contig2_All	1666	89	230	6.4722	17.2197	1.41173	Up	1.30149e-16	5.60704e-15	gi|414588689|tpg|DAA39260.1|	367.1	5e-100	TPA: carbohydrate transporter/ sugar porter/ transporter [Zea mays]	gi|115484046|ref|NM_001072217.1|	133	7e-28	Oryza sativa Japonica Group Os11g0135900 (Os11g0135900) mRNA, complete cds	sp|Q94BZ1|ZIFL1_ARATH	313	2e-85	Protein ZINC INDUCED FACILITATOR-LIKE 1 OS=Arabidopsis thaliana GN=ZIFL1 PE=2 SV=1	SP0972	80.9	6e-15	COG0477	Permeases of the major facilitator superfamily	--	--	--	--	--	GO:0009624//response to nematode;GO:0055069//zinc ion homeostasis;GO:0010043//response to zinc ion;GO:0055085//transmembrane transport;GO:0080167//response to karrikin	-	GO:0009705//plant-type vacuole membrane;GO:0016021//integral to membrane	--
CL9602.Contig2_All	597	21	54	4.2617	11.2821	1.40453	Up	7.18652e-05	0.000664348	gi|359494939|ref|XP_003634876.1|	60.8	1e-08	PREDICTED: exportin-7-like [Vitis vinifera] >gi|298205126|emb|CBI40647.3| unnamed protein product [Vitis vinifera]	--	--	--	--	--	--	--	--	--	--	--	--	--	--	--	--	--	--	GO:0006486//protein glycosylation;GO:0009630//gravitropism;GO:0000059//protein import into nucleus, docking	GO:0008565//protein transporter activity	GO:0005739//mitochondrion;GO:0005643//nuclear pore	--
CL510.Contig2_All	1244	40	102	3.8956	10.2271	1.39248	Up	5.32124e-08	9.36281e-07	gi|255558178|ref|XP_002520116.1|	577	2e-163	UDP-galactose transporter, putative [Ricinus communis] >gi|223540608|gb|EEF42171.1| UDP-galactose transporter, putative [Ricinus communis]	gi|470122592|ref|XM_004297277.1|	206	4e-50	PREDICTED: Fragaria vesca subsp. vesca UDP-galactose/UDP-glucose transporter 3-like (LOC101311469), mRNA	sp|Q9M9S6|UTR3_ARATH	560	5e-160	UDP-galactose/UDP-glucose transporter 3 OS=Arabidopsis thaliana GN=UTR3 PE=1 SV=1	SPBC839.11c	164	2e-40	COG0697	Permeases of the drug/metabolite transporter (DMT) superfamily	K15275	2e-164	577	rcu:RCOM_0697490	solute carrier family 35 (UDP-galactose transporter), member B1	GO:0015786//UDP-glucose transport;GO:0006457//protein folding;GO:0009553//embryo sac development;GO:0009408//response to heat;GO:0009627//systemic acquired resistance;GO:0009555//pollen development;GO:0030968//endoplasmic reticulum unfolded protein response;GO:0072334//UDP-galactose transmembrane transport;GO:0009644//response to high light intensity;GO:0042542//response to hydrogen peroxide	GO:0005460//UDP-glucose transmembrane transporter activity;GO:0005459//UDP-galactose transmembrane transporter activity	GO:0030176//integral to endoplasmic reticulum membrane;GO:0030173//integral to Golgi membrane;GO:0009507//chloroplast	--
CL2685.Contig2_All	916	149	369	19.7074	50.2461	1.35027	Up	3.8003e-24	2.50433e-22	gi|470147121|ref|XP_004309165.1|	355.9	5e-97	PREDICTED: ABC transporter C family member 10-like [Fragaria vesca subsp. vesca]	gi|359473893|ref|XM_002271725.2|	172	4e-40	PREDICTED: Vitis vinifera ABC transporter C family member 10-like (LOC100255244), mRNA	sp|Q9LYS2|AB10C_ARATH	337	4e-93	ABC transporter C family member 10 OS=Arabidopsis thaliana GN=ABCC10 PE=2 SV=2	SPAC3F10.11c	205	1e-52	COG1132	ABC-type multidrug transport system, ATPase and permease components	K05666	5e-49	192	olu:OSTLU_35503	ATP-binding cassette, subfamily C (CFTR/MRP), member 2	GO:0055085//transmembrane transport;GO:0055114//oxidation-reduction process;GO:0006200//ATP catabolic process	GO:0042626//ATPase activity, coupled to transmembrane movement of substances;GO:0005524//ATP binding;GO:0032440//2-alkenal reductase [NAD(P)] activity	GO:0016021//integral to membrane;GO:0016023//cytoplasmic membrane-bounded vesicle;GO:0005886//plasma membrane	--
CL9694.Contig2_All	584	46	112	9.543	23.9209	1.32576	Up	3.96256e-08	7.15797e-07	gi|40253893|dbj|BAD05827.1|	338.6	3e-92	putative PDR-like ABC transporter [Oryza sativa Japonica Group]	gi|356515477|ref|XM_003526379.1|	153	2e-34	PREDICTED: Glycine max pleiotropic drug resistance protein 1-like (LOC100804030), mRNA	sp|Q0JLC5|PDR3_ORYSJ	328	1e-90	Pleiotropic drug resistance protein 3 OS=Oryza sativa subsp. japonica GN=PDR3 PE=2 SV=1	YDR406w_3	48.9	6e-06	COG1131	ABC-type multidrug transport system, ATPase component	K05681	2e-06	50.4	olu:OSTLU_38326	ATP-binding cassette, subfamily G (WHITE), member 2	GO:0006200//ATP catabolic process	GO:0005524//ATP binding;GO:0016887//ATPase activity	GO:0016020//membrane	--
CL2098.Contig3_All	2503	132	317	6.3893	15.7968	1.3059	Up	5.45742e-20	2.8713e-18	gi|108862155|gb|ABG21874.1|	554.3	3e-156	transporter, putative, expressed [Oryza sativa Japonica Group] >gi|222616591|gb|EEE52723.1| hypothetical protein OsJ_35137 [Oryza sativa Japonica Group]	gi|166977577|gb|EU373033.1|	99.6	1e-17	Gossypium hirsutum gland development related protein 42-like mRNA, complete sequence	sp|Q94BZ1|ZIFL1_ARATH	477	2e-134	Protein ZINC INDUCED FACILITATOR-LIKE 1 OS=Arabidopsis thaliana GN=ZIFL1 PE=2 SV=1	BS_blt	82	4e-15	COG0477	Permeases of the major facilitator superfamily	--	--	--	--	--	GO:0050896//response to stimulus	-	GO:0016020//membrane	--
CL4911.Contig2_All	1370	91	218	8.0475	19.8476	1.30235	Up	3.69596e-14	1.29907e-12	gi|410591657|sp|C4IZX0.1|TATC_MAIZE	476.9	3e-133	RecName: Full=Sec-independent protein translocase protein TATC, chloroplastic; AltName: Full=Protein TWIN-ARGININE TRANSLOCATION C; Flags: Precursor	gi|359472903|ref|XM_002282865.2|	200	3e-48	PREDICTED: Vitis vinifera sec-independent protein translocase protein TatC-like (LOC100259443), mRNA	sp|C4IZX0|TATC_MAIZE	476	1e-134	Sec-independent protein translocase protein TATC, chloroplastic OS=Zea mays GN=TATC PE=2 SV=1	all2456	311	1e-84	COG0805	Sec-independent protein secretion pathway component TatC	K03118	2e-133	474	sbi:SORBI_01g042360	sec-independent protein translocase protein TatC	GO:0009688//abscisic acid biosynthetic process;GO:0035304//regulation of protein dephosphorylation;GO:0019252//starch biosynthetic process;GO:0010207//photosystem II assembly;GO:0009306//protein secretion;GO:0009902//chloroplast relocation;GO:0000023//maltose metabolic process;GO:0043953;GO:0009567//double fertilization forming a zygote and endosperm;GO:0045038//protein import into chloroplast th…	GO:0009977//proton motive force dependent protein transmembrane transporter activity	GO:0033281//TAT protein transport complex;GO:0043235//receptor complex;GO:0031361//integral to thylakoid membrane;GO:0009535//chloroplast thylakoid membrane	--
CL8590.Contig1_All	330	104	249	38.182	94.1146	1.30153	Up	5.9875e-16	2.47295e-14	gi|225440053|ref|XP_002282209.1|	127.5	6e-29	PREDICTED: uncharacterized protein LOC100260191 [Vitis vinifera] >gi|297741638|emb|CBI32770.3| unnamed protein product [Vitis vinifera]	--	--	--	--	sp|Q2HIM5|MMGT_ARATH	121	8e-29	Membrane magnesium transporter OS=Arabidopsis thaliana GN=At5g03345 PE=2 SV=1	--	--	--	--	--	--	--	--	--	--	GO:0006661//phosphatidylinositol biosynthetic process	-	GO:0016023//cytoplasmic membrane-bounded vesicle;GO:0005783//endoplasmic reticulum;GO:0005739//mitochondrion	--
Unigene5700_All	1698	294	694	20.9773	50.9793	1.28108	Up	1.12518e-40	1.25686e-38	gi|115479165|ref|NP_001063176.1|	848.6	0	Os09g0416200 [Oryza sativa Japonica Group] >gi|113631409|dbj|BAF25090.1| Os09g0416200 [Oryza sativa Japonica Group]	gi|242387970|emb|FP099797.1|	99.6	9e-18	Phyllostachys edulis cDNA clone: bphylf044m15, full insert sequence	sp|O04249|STP7_ARATH	815	0	Sugar transport protein 7 OS=Arabidopsis thaliana GN=STP7 PE=2 SV=1	L140856	208	3e-53	COG0477	Permeases of the major facilitator superfamily	K08150	4e-53	207	osa:4336250	MFS transporter, SP family, solute carrier family 2 (myo-inositol transporter), member 13	GO:0055085//transmembrane transport;GO:0008643//carbohydrate transport;GO:0055114//oxidation-reduction process	GO:0005351//sugar:hydrogen symporter activity;GO:0032440//2-alkenal reductase [NAD(P)] activity	GO:0005886//plasma membrane;GO:0016021//integral to membrane	--
Unigene15842_All	977	71	167	8.8045	21.3203	1.27591	Up	7.11362e-11	1.83612e-09	gi|470123121|ref|XP_004297585.1|	128.6	1e-28	PREDICTED: uncharacterized protein LOC101315042 [Fragaria vesca subsp. vesca]	--	--	--	--	sp|Q9LK03|PERK2_ARATH	69.3	3e-12	Proline-rich receptor-like protein kinase PERK2 OS=Arabidopsis thaliana GN=PERK2 PE=2 SV=3	--	--	--	--	--	K01051	3e-11	67.4	gmx:100776781	pectinesterase [EC:3.1.1.11]	-	-	-	--
Unigene24973_All	1043	37	86	4.2979	10.2846	1.25878	Up	3.87224e-06	4.88515e-05	gi|462409867|gb|EMJ15201.1|	198.7	1e-49	hypothetical protein PRUPE_ppa014637mg, partial [Prunus persica]	--	--	--	--	sp|Q8VZZ4|AB6C_ARATH	161	5e-40	ABC transporter C family member 6 OS=Arabidopsis thaliana GN=ABCC6 PE=2 SV=3	--	--	--	--	--	--	--	--	--	--	-	-	GO:0016020//membrane	--
CL10417.Contig2_All	1837	103	237	6.7931	16.092	1.2442	Up	2.55768e-14	9.17018e-13	gi|115489124|ref|NP_001067049.1|	909.8	0	Os12g0566000 [Oryza sativa Japonica Group] >gi|113649556|dbj|BAF30068.1| Os12g0566000 [Oryza sativa Japonica Group]	gi|225437676|ref|XM_002272539.1|	456	1e-125	PREDICTED: Vitis vinifera probable boron transporter 2-like (LOC100247044), mRNA	sp|Q9M1P7|BOR2_ARATH	820	0	Probable boron transporter 2 OS=Arabidopsis thaliana GN=BOR2 PE=2 SV=1	--	--	--	--	--	K13862	1e-08	60.1	ota:Ot04g03190	solute carrier family 4 (sodium borate transporter), member 11	GO:0035445//borate transmembrane transport;GO:0010036//response to boron-containing substance	GO:0005452//inorganic anion exchanger activity;GO:0080139//borate efflux transmembrane transporter activity	GO:0005768//endosome;GO:0005773//vacuole;GO:0016328//lateral plasma membrane;GO:0043674//columella;GO:0016021//integral to membrane	--
CL5673.Contig1_All	862	45	103	6.3248	14.904	1.23661	Up	6.10492e-07	9.06957e-06	gi|115489296|ref|NP_001067135.1|	252.3	7e-66	Os12g0581600 [Oryza sativa Japonica Group] >gi|122203376|sp|Q2QN30.1|NRAM6_ORYSJ RecName: Full=Metal transporter Nramp6 >gi|113649642|dbj|BAF30154.1| Os12g0581600 [Oryza sativa Japonica Group]	gi|359480594|ref|XM_002283866.2|	115	8e-23	PREDICTED: Vitis vinifera metal transporter Nramp3-like (LOC100268041), mRNA	sp|Q2QN30|NRAM6_ORYSJ	252	2e-67	Metal transporter Nramp6 OS=Oryza sativa subsp. japonica GN=NRAMP6 PE=2 SV=1	SA0956	94	3e-19	COG1914	Mn2+ and Fe2+ transporters of the NRAMP family	K12347	3e-65	246	sbi:SORBI_08g019400	natural resistance-associated macrophage protein	GO:0042742//defense response to bacterium;GO:0009624//response to nematode;GO:0006879//cellular iron ion homeostasis;GO:0010043//response to zinc ion;GO:0006811//ion transport;GO:0010039//response to iron ion	GO:0005215//transporter activity	GO:0005886//plasma membrane;GO:0005774//vacuolar membrane;GO:0016021//integral to membrane	--
Unigene15539_All	959	60	136	7.58	17.6885	1.22254	Up	1.30606e-08	2.53388e-07	gi|224064675|ref|XP_002301535.1|	337	2e-91	predicted protein [Populus trichocarpa] >gi|222843261|gb|EEE80808.1| predicted protein [Populus trichocarpa]	gi|225437676|ref|XM_002272539.1|	192	5e-46	PREDICTED: Vitis vinifera probable boron transporter 2-like (LOC100247044), mRNA	sp|Q8VYR7|BOR1_ARATH	323	9e-89	Boron transporter 1 OS=Arabidopsis thaliana GN=BOR1 PE=1 SV=1	--	--	--	--	--	K13862	3e-14	77.4	ota:Ot04g03190	solute carrier family 4 (sodium borate transporter), member 11	GO:0035445//borate transmembrane transport;GO:0010036//response to boron-containing substance	GO:0005452//inorganic anion exchanger activity;GO:0080139//borate efflux transmembrane transporter activity	GO:0005768//endosome;GO:0005773//vacuole;GO:0016328//lateral plasma membrane;GO:0043674//columella;GO:0016021//integral to membrane	--
CL8236.Contig1_All	1789	159	358	10.7678	24.96	1.21289	Up	4.19736e-20	2.22622e-18	gi|225461494|ref|XP_002282547.1|	26.6	1e-163	PREDICTED: MATE efflux family protein ALF5 [Vitis vinifera]	gi|470120895|ref|XM_004296475.1|	103	6e-19	PREDICTED: Fragaria vesca subsp. vesca MATE efflux family protein ALF5-like (LOC101304178), mRNA	sp|Q9LUH3|LAL5_ARATH	508	3e-144	MATE efflux family protein LAL5 OS=Arabidopsis thaliana GN=LAL5 PE=2 SV=1	SPCC4B3.13	264	4e-70	COG0534	Na+-driven multidrug efflux pump	K03327	1e-164	574	vvi:100241893	multidrug resistance protein, MATE family	GO:0006855//drug transmembrane transport	GO:0015297//antiporter activity;GO:0015238//drug transmembrane transporter activity	GO:0016020//membrane	--
CL2015.Contig6_All	2349	280	622	14.4416	33.0278	1.19345	Up	6.07806e-33	5.56643e-31	gi|358346124|ref|XP_003637121.1|	163.7	0	Sodium-dependent phosphate transport protein [Medicago truncatula] >gi|355503056|gb|AES84259.1| Sodium-dependent phosphate transport protein [Medicago truncatula]	gi|359478864|ref|XM_002279558.2|	371	2e-99	PREDICTED: Vitis vinifera sodium-dependent phosphate transport protein 1, chloroplastic-like (LOC100246658), mRNA	sp|O82390|ANTR1_ARATH	571	0	Sodium-dependent phosphate transport protein 1, chloroplastic OS=Arabidopsis thaliana GN=ANTR1 PE=1 SV=1	dgoT	145	2e-34	COG0477	Permeases of the major facilitator superfamily	K08193	2e-101	368	cme:CMP354C	MFS transporter, ACS family, solute carrier family 17 (sodium-dependent inorganic phosphate cotransporter), other	GO:0031348//negative regulation of defense response;GO:0009595//detection of biotic stimulus;GO:0009867//jasmonic acid mediated signaling pathway;GO:0009697//salicylic acid biosynthetic process;GO:0009862//systemic acquired resistance, salicylic acid mediated signaling pathway;GO:0030505//inorganic diphosphate transport;GO:0010363//regulation of plant-type hypersensitive response;GO:0010310//regu…	GO:0005315//inorganic phosphate transmembrane transporter activity;GO:0005351//sugar:hydrogen symporter activity;GO:0030504//inorganic diphosphate transmembrane transporter activity;GO:0008514//organic anion transmembrane transporter activity	GO:0016021//integral to membrane;GO:0009535//chloroplast thylakoid membrane	--
Unigene8787_All	1407	177	392	15.2412	34.7507	1.18907	Up	3.0825e-21	1.74979e-19	gi|224107477|ref|XP_002314492.1|	587.8	1e-166	predicted protein [Populus trichocarpa] >gi|222863532|gb|EEF00663.1| predicted protein [Populus trichocarpa]	gi|210142630|dbj|AK285508.1|	71.9	2e-09	Glycine max cDNA, clone: GMFL01-10-M04	sp|Q9FNL7|PTR3_ARATH	515	2e-146	Peptide transporter PTR3-A OS=Arabidopsis thaliana GN=PTR3-A PE=2 SV=1	ECU11g1050	65.5	2e-10	COG3104	Dipeptide/tripeptide permease	K14638	1e-99	361	ppp:PHYPADRAFT_134814	solute carrier family 15 (peptide/histidine transporter), member 3/4	GO:0042538//hyperosmotic salinity response;GO:0042742//defense response to bacterium;GO:0080052//response to histidine;GO:0009624//response to nematode;GO:0042939//tripeptide transport;GO:0009753//response to jasmonic acid stimulus;GO:0043201//response to leucine;GO:0009611//response to wounding;GO:0009751//response to salicylic acid stimulus;GO:0009737//response to abscisic acid stimulus;GO:0080…	GO:0042936//dipeptide transporter activity;GO:0042937//tripeptide transporter activity	GO:0016020//membrane	--
CL2310.Contig2_All	1264	271	599	25.9753	59.1087	1.18623	Up	1.69931e-31	1.50486e-29	gi|115435396|ref|NP_001042456.1|	442.6	6e-123	Os01g0225000 [Oryza sativa Japonica Group] >gi|113531987|dbj|BAF04370.1| Os01g0225000 [Oryza sativa Japonica Group]	gi|20804399|dbj|AP002900.2|	113	5e-22	Oryza sativa Japonica Group genomic DNA, chromosome 1, PAC clone:P0443E07	sp|Q9CA93|BAC2_ARATH	410	8e-115	Mitochondrial arginine transporter BAC2 OS=Arabidopsis thaliana GN=BAC2 PE=1 SV=1	--	--	--	--	--	K15109	5e-124	442	osa:4326735	solute carrier family 25 (mitochondrial carnitine/acylcarnitine transporter), member 20/29	GO:0055085//transmembrane transport;GO:0006839//mitochondrial transport;GO:0015822//ornithine transport;GO:0006972//hyperosmotic response;GO:0043091//L-arginine import;GO:0006561//proline biosynthetic process	GO:0005476//carnitine:acyl carnitine antiporter activity;GO:0005290//L-histidine transmembrane transporter activity;GO:0000064//L-ornithine transmembrane transporter activity;GO:0015189//L-lysine transmembrane transporter activity;GO:0015181//arginine transmembrane transporter activity	GO:0016021//integral to membrane;GO:0005743//mitochondrial inner membrane	--
CL918.Contig4_All	1748	31	68	2.1486	4.8522	1.17524	Up	0.000102183	0.000892176	gi|242094756|ref|XP_002437868.1|	82	3e-14	hypothetical protein SORBIDRAFT_10g004070 [Sorghum bicolor] >gi|241916091|gb|EER89235.1| hypothetical protein SORBIDRAFT_10g004070 [Sorghum bicolor]	gi|357125205|ref|XM_003564238.1|	182	8e-43	PREDICTED: Brachypodium distachyon ABC transporter C family member 10-like, transcript variant 2 (LOC100826737), mRNA	sp|Q9LYS2|AB10C_ARATH	728	0	ABC transporter C family member 10 OS=Arabidopsis thaliana GN=ABCC10 PE=2 SV=2	SPAC3F10.11c	296	6e-80	COG1132	ABC-type multidrug transport system, ATPase and permease components	K05666	2e-74	278	olu:OSTLU_35503	ATP-binding cassette, subfamily C (CFTR/MRP), member 2	GO:0055085//transmembrane transport;GO:0055114//oxidation-reduction process;GO:0006200//ATP catabolic process	GO:0042626//ATPase activity, coupled to transmembrane movement of substances;GO:0005524//ATP binding;GO:0032440//2-alkenal reductase [NAD(P)] activity	GO:0016021//integral to membrane;GO:0005886//plasma membrane	--
Unigene9851_All	544	51	111	11.3582	25.4505	1.16396	Up	7.94282e-07	1.14988e-05	gi|224070883|ref|XP_002303279.1|	109	4e-23	sulfate/bicarbonate/oxalate exchanger and transporter sat-1 [Populus trichocarpa] >gi|222840711|gb|EEE78258.1| sulfate/bicarbonate/oxalate exchanger and transporter sat-1 [Populus trichocarpa]	gi|356575897|ref|XM_003556025.1|	79.8	3e-12	PREDICTED: Glycine max probable sulfate transporter 3.3-like (LOC100819130), mRNA	sp|Q9LW86|SUT34_ARATH	123	6e-29	Probable sulfate transporter 3.4 OS=Arabidopsis thaliana GN=SULTR3;4 PE=2 SV=1	YBR294w	48.9	5e-06	COG0659	Sulfate permease and related transporters (MFS superfamily)	--	--	--	--	--	GO:0008272//sulfate transport;GO:0055085//transmembrane transport	GO:0008271//secondary active sulfate transmembrane transporter activity	GO:0016021//integral to membrane	--
CL5551.Contig1_All	896	60	130	8.113	18.097	1.15744	Up	1.02992e-07	1.7395e-06	gi|225433778|ref|XP_002271925.1|	160.2	4e-38	PREDICTED: solute carrier family 35 member F1 [Vitis vinifera] >gi|297745172|emb|CBI39164.3| unnamed protein product [Vitis vinifera]	gi|357148672|ref|XM_003574805.1|	109	5e-21	PREDICTED: Brachypodium distachyon solute carrier family 35 member F1-like (LOC100827397), mRNA	--	--	--	--	SPCC320.08	66.2	7e-11	COG0697	Permeases of the drug/metabolite transporter (DMT) superfamily	K15287	3e-39	160	vvi:100254875	solute carrier family 35, member F1/2	-	-	GO:0005739//mitochondrion;GO:0016020//membrane	--
Unigene8803_All	1485	59	127	4.8135	10.6672	1.14802	Up	1.74255e-07	2.82346e-06	gi|255553045|ref|XP_002517565.1|	724.9	0	Boron transporter, putative [Ricinus communis] >gi|223543197|gb|EEF44729.1| Boron transporter, putative [Ricinus communis]	gi|224058706|ref|XM_002299577.1|	190	3e-45	Populus trichocarpa anion exchanger family protein, mRNA	sp|Q9XI23|BOR4_ARATH	663	0	Boron transporter 4 OS=Arabidopsis thaliana GN=BOR4 PE=2 SV=1	--	--	--	--	--	K13862	3e-08	58.2	ota:Ot04g03190	solute carrier family 4 (sodium borate transporter), member 11	GO:0035445//borate transmembrane transport	GO:0005452//inorganic anion exchanger activity;GO:0080139//borate efflux transmembrane transporter activity	GO:0005886//plasma membrane;GO:0016021//integral to membrane;GO:0005739//mitochondrion	--
CL1577.Contig1_All	2030	177	362	10.5637	22.2425	1.0742	Up	5.47254e-17	2.41771e-15	gi|108709414|gb|ABF97209.1|	784.3	0	MATE efflux family protein, expressed [Oryza sativa Japonica Group]	gi|449453497|ref|XM_004144446.1|	141	3e-30	PREDICTED: Cucumis sativus protein TRANSPARENT TESTA 12-like (LOC101220921), mRNA	sp|Q9LYT3|TT12_ARATH	460	1e-129	Protein TRANSPARENT TESTA 12 OS=Arabidopsis thaliana GN=TT12 PE=2 SV=1	SPCC4B3.13	237	7e-62	COG0534	Na+-driven multidrug efflux pump	K03327	0	781	bdi:100825572	multidrug resistance protein, MATE family	GO:0080167//response to karrikin;GO:0006855//drug transmembrane transport	GO:0015297//antiporter activity;GO:0015238//drug transmembrane transporter activity	GO:0005886//plasma membrane	--
Unigene12258_All	1054	99	202	11.3798	23.9047	1.07082	Up	4.49406e-10	1.06877e-08	gi|76262500|gb|ABA41400.1|	32	2e-06	pherophorin-C2 protein precursor [Chlamydomonas reinhardtii]	--	--	--	--	sp|P06599|EXTN_DAUCA	60.8	4e-14	Extensin OS=Daucus carota PE=2 SV=1	Rv3876	35.4	7e-06	COG0455	ATPases involved in chromosome partitioning	K14709	2e-10	52.8	vcn:VOLCADRAFT_104214	solute carrier family 39 (zinc transporter), member 1/2/3	-	-	-	--
Unigene10204_All	537	61	123	13.7624	28.5695	1.05374	Up	1.61102e-06	2.20353e-05	gi|225434949|ref|XP_002283877.1|	176.4	2e-43	PREDICTED: mitochondrial import inner membrane translocase subunit Tim9 [Vitis vinifera] >gi|297746076|emb|CBI16132.3| unnamed protein product [Vitis vinifera]	gi|195618997|gb|EU959211.1|	145	5e-32	Zea mays clone 212133 mitochondrial import inner membrane translocase subunit Tim9 mRNA, complete cds; nuclear gene for mitochondrial product	sp|Q9XGX8|TIM9_MESCR	172	8e-44	Mitochondrial import inner membrane translocase subunit Tim9 OS=Mesembryanthemum crystallinum GN=TIM9 PE=3 SV=1	--	--	--	--	--	--	--	--	--	--	GO:0015031//protein transport	GO:0015450//P-P-bond-hydrolysis-driven protein transmembrane transporter activity;GO:0046872//metal ion binding	GO:0005758//mitochondrial intermembrane space;GO:0005743//mitochondrial inner membrane	--
CL7632.Contig2_All	561	51	102	11.014	22.6782	1.04197	Up	1.52071e-05	0.000166679	gi|357135252|ref|XP_003569225.1|	124.8	7e-28	PREDICTED: protein transport protein Sec61 subunit beta-like isoform 1 [Brachypodium distachyon] >gi|357135254|ref|XP_003569226.1| PREDICTED: protein transport protein Sec61 subunit beta-like isoform 2 [Brachypodium distachyon]	gi|171703906|dbj|AK224329.1|	87.7	1e-14	Oryza officinalis cDNA, clone: CCP04C12, expressed in panicle of CC genome	sp|P38389|SC61B_ARATH	100	4e-22	Protein transport protein Sec61 subunit beta OS=Arabidopsis thaliana GN=At2g45070 PE=3 SV=1	--	--	--	--	--	K09481	7e-29	124	bdi:100837991	protein transport protein SEC61 subunit beta	GO:0006457//protein folding;GO:0009644//response to high light intensity;GO:0034976//response to endoplasmic reticulum stress;GO:0042542//response to hydrogen peroxide;GO:0009408//response to heat;GO:0015031//protein transport	GO:0008565//protein transporter activity	-	--
Unigene7012_All	898	65	129	8.7695	17.9178	1.03083	Up	1.3966e-06	1.93447e-05	gi|413942381|gb|AFW75030.1|	355.9	5e-97	nodulin-like protein [Zea mays]	gi|356518735|ref|XM_003527986.1|	73.8	3e-10	PREDICTED: Glycine max auxin-induced protein 5NG4-like (LOC100798379), mRNA	sp|Q9FGG3|WTR45_ARATH	309	1e-84	WAT1-related protein At5g64700 OS=Arabidopsis thaliana GN=At5g64700 PE=2 SV=1	AF0510	51.2	2e-06	COG0697	Permeases of the drug/metabolite transporter (DMT) superfamily	--	--	--	--	--	-	-	GO:0016020//membrane	--
CL2084.Contig1_All	1330	109	214	9.9292	20.0694	1.01525	Up	8.01612e-10	1.84753e-08	gi|242033921|ref|XP_002464355.1|	512.3	7e-144	hypothetical protein SORBIDRAFT_01g016820 [Sorghum bicolor] >gi|241918209|gb|EER91353.1| hypothetical protein SORBIDRAFT_01g016820 [Sorghum bicolor]	gi|470115988|ref|XM_004294124.1|	117	3e-23	PREDICTED: Fragaria vesca subsp. vesca probable sodium/metabolite cotransporter BASS1, chloroplastic-like (LOC101292385), mRNA	sp|Q7XVB3|BASS1_ORYSJ	511	3e-145	Probable sodium/metabolite cotransporter BASS1, chloroplastic OS=Oryza sativa subsp. japonica GN=BASS1 PE=2 SV=2	STM4195	223	4e-58	COG0385	Predicted Na+-dependent transporter	K03453	6e-145	512	sbi:SORBI_01g016820	bile acid:Na+ symporter, BASS family	GO:0035725//sodium ion transmembrane transport	GO:0008508//bile acid:sodium symporter activity	GO:0009941//chloroplast envelope;GO:0016021//integral to membrane	--
Unigene17112_All	427	51	100	14.4704	29.2108	1.0134	Up	2.8389e-05	0.000291192	gi|297745972|emb|CBI16028.3|	149.1	2e-35	unnamed protein product [Vitis vinifera]	gi|195654380|gb|EU974540.1|	137	1e-29	Zea mays clone 452148 mitochondrial import inner membrane translocase subunit Tim10 mRNA, complete cds; nuclear gene for mitochondrial product	sp|Q9ZW33|TIM10_ARATH	121	1e-28	Mitochondrial import inner membrane translocase subunit TIM10 OS=Arabidopsis thaliana GN=TIM10 PE=1 SV=1	--	--	--	--	--	--	--	--	--	--	GO:0045039//protein import into mitochondrial inner membrane	GO:0015450//P-P-bond-hydrolysis-driven protein transmembrane transporter activity;GO:0046872//metal ion binding	GO:0005743//mitochondrial inner membrane;GO:0005758//mitochondrial intermembrane space	--
Unigene13344_All	978	107	208	13.2551	26.5275	1.00094	Up	2.1379e-09	4.66486e-08	gi|255546581|ref|XP_002514350.1|	54.7	2e-06	ATP-binding cassette transporter, putative [Ricinus communis] >gi|223546806|gb|EEF48304.1| ATP-binding cassette transporter, putative [Ricinus communis]	gi|470110407|ref|XM_004291428.1|	182	5e-43	PREDICTED: Fragaria vesca subsp. vesca pleiotropic drug resistance protein 1-like (LOC101291987), mRNA	sp|Q0JLC5|PDR3_ORYSJ	305	2e-83	Pleiotropic drug resistance protein 3 OS=Oryza sativa subsp. japonica GN=PDR3 PE=2 SV=1	SPCC18B5.01c_3	60.1	6e-09	COG0842	ABC-type multidrug transport system, permease component	K01592	4e-16	83.6	mtr:MTR_7g098730	tyrosine decarboxylase [EC:4.1.1.25]	GO:0006200//ATP catabolic process	GO:0015439//heme-transporting ATPase activity;GO:0015416//organic phosphonate transmembrane-transporting ATPase activity;GO:0005524//ATP binding;GO:0015417//polyamine-transporting ATPase activity	GO:0016020//membrane	--
Unigene22351_All	362	107	0	35.8108	0.001	-15.1281	Down	2.93088e-32	2.63507e-30	gi|4587602|gb|AAD25830.1|	61.6	4e-09	putative retroelement pol polyprotein [Arabidopsis thaliana]	--	--	--	--	--	--	--	--	--	--	--	--	--	--	--	--	--	--	-	-	-	--
Unigene20558_All	541	51	0	11.4212	0.001	-13.4794	Down	9.40878e-16	3.82968e-14	gi|242051196|ref|XP_002463342.1|	158.7	4e-38	hypothetical protein SORBIDRAFT_02g042070 [Sorghum bicolor] >gi|241926719|gb|EER99863.1| hypothetical protein SORBIDRAFT_02g042070 [Sorghum bicolor]	gi|359479148|ref|XM_002267066.2|	113	2e-22	PREDICTED: Vitis vinifera tyrosine-specific transport protein-like (LOC100246140), mRNA	--	--	--	--	CT817	56.2	3e-08	COG0814	Amino acid permeases	K03834	4e-39	158	sbi:SORBI_02g042070	tyrosine-specific transport protein	GO:0006863//purine nucleobase transport;GO:0006865//amino acid transport	GO:0005275//amine transmembrane transporter activity	GO:0005886//plasma membrane;GO:0009706//chloroplast inner membrane	--
Unigene20559_All	286	24	0	10.1668	0.001	-13.3116	Down	8.55148e-08	1.45852e-06	gi|48209907|gb|AAT40501.1|	106.7	1e-22	Tryptophan/tyrosine permease family protein [Solanum demissum]	gi|391414722|gb|BT055650.2|	75.8	2e-11	Zea mays full-length cDNA clone ZM_BFc0094K22 mRNA, complete cds	--	--	--	--	--	--	--	--	--	K03834	3e-23	104	pop:POPTR_1067317	tyrosine-specific transport protein	GO:0006863//purine nucleobase transport;GO:0006865//amino acid transport	GO:0005275//amine transmembrane transporter activity	GO:0005886//plasma membrane;GO:0009706//chloroplast inner membrane	--
CL6844.Contig2_All	683	52	0	9.2241	0.001	-13.1712	Down	4.7728e-16	1.98515e-14	gi|326508468|dbj|BAJ95756.1|	70.5	2e-11	predicted protein [Hordeum vulgare subsp. vulgare]	--	--	--	--	sp|Q058N4|MRS2B_ARATH	65.1	4e-11	Magnesium transporter MRS2-11, chloroplastic OS=Arabidopsis thaliana GN=MRS2-11 PE=1 SV=1	--	--	--	--	--	K16075	4e-12	69.7	pop:POPTR_767125	magnesium transporter	GO:0015693//magnesium ion transport;GO:0055085//transmembrane transport	GO:0015095//magnesium ion transmembrane transporter activity	GO:0031969//chloroplast membrane;GO:0016021//integral to membrane	--
Unigene19984_All	471	33	0	8.4885	0.001	-13.0513	Down	1.90198e-10	4.70737e-09	gi|460370647|ref|XP_004231162.1|	154.5	5e-37	PREDICTED: nitrate transporter 1.5-like [Solanum lycopersicum]	gi|357501432|ref|XM_003620957.1|	61.9	5e-07	Medicago truncatula Peptide transporter PTR1 (MTR_7g005930) mRNA, complete cds	sp|Q9LQL2|PTR14_ARATH	134	2e-32	Nitrate transporter 1.5 OS=Arabidopsis thaliana GN=NRT1.5 PE=1 SV=2	--	--	--	--	--	K14638	4e-23	105	vvi:100262103	solute carrier family 15 (peptide/histidine transporter), member 3/4	GO:0010035//response to inorganic substance;GO:0006810//transport	GO:0005215//transporter activity	GO:0016020//membrane	--
Unigene18671_All	305	16	0	6.3556	0.001	-12.6338	Down	1.95037e-05	0.000208995	gi|125532690|gb|EAY79255.1|	100.9	6e-21	hypothetical protein OsI_34372 [Oryza sativa Indica Group]	--	--	--	--	sp|Q8GXM8|MATE7_ARATH	50.1	3e-07	MATE efflux family protein 7 OS=Arabidopsis thaliana GN=DTXL3 PE=2 SV=1	--	--	--	--	--	K03327	3e-21	98.2	rcu:RCOM_1683800	multidrug resistance protein, MATE family	GO:0055085//transmembrane transport	GO:0022857//transmembrane transporter activity	-	--
CL3514.Contig4_All	359	18	0	6.0746	0.001	-12.5686	Down	5.01878e-06	6.16801e-05	gi|115464161|ref|NP_001055680.1|	135.2	3e-31	Os05g0444300 [Oryza sativa Japonica Group] >gi|113579231|dbj|BAF17594.1| Os05g0444300 [Oryza sativa Japonica Group]	--	--	--	--	--	--	--	--	SPCC320.08	65.9	2e-11	COG0697	Permeases of the drug/metabolite transporter (DMT) superfamily	K15287	2e-32	135	osa:4338935	solute carrier family 35, member F1/2	-	-	GO:0016023//cytoplasmic membrane-bounded vesicle	--
CL1504.Contig2_All	752	36	0	5.7999	0.001	-12.5018	Down	2.48272e-11	6.73853e-10	gi|296083917|emb|CBI24305.3|	179.5	1e-106	unnamed protein product [Vitis vinifera]	gi|359479148|ref|XM_002267066.2|	196	2e-47	PREDICTED: Vitis vinifera tyrosine-specific transport protein-like (LOC100246140), mRNA	--	--	--	--	CT818	68.2	4e-23	COG0814	Amino acid permeases	K03834	9e-106	210	bdi:100846275	tyrosine-specific transport protein	GO:0006863//purine nucleobase transport;GO:0006865//amino acid transport	GO:0005275//amine transmembrane transporter activity	GO:0005886//plasma membrane;GO:0009706//chloroplast inner membrane	--
CL5673.Contig2_All	368	14	0	4.6091	0.001	-12.1703	Down	7.57944e-05	0.000695438	gi|115489296|ref|NP_001067135.1|	112.8	1e-24	Os12g0581600 [Oryza sativa Japonica Group] >gi|122203376|sp|Q2QN30.1|NRAM6_ORYSJ RecName: Full=Metal transporter Nramp6 >gi|113649642|dbj|BAF30154.1| Os12g0581600 [Oryza sativa Japonica Group]	--	--	--	--	sp|Q2QN30|NRAM6_ORYSJ	112	4e-26	Metal transporter Nramp6 OS=Oryza sativa subsp. japonica GN=NRAMP6 PE=2 SV=1	--	--	--	--	--	K12347	3e-23	104	bdi:100828548	natural resistance-associated macrophage protein	GO:0042742//defense response to bacterium;GO:0009624//response to nematode;GO:0006879//cellular iron ion homeostasis;GO:0010043//response to zinc ion;GO:0006811//ion transport;GO:0010039//response to iron ion	GO:0005215//transporter activity	GO:0005886//plasma membrane;GO:0005774//vacuolar membrane;GO:0016021//integral to membrane	--
CL7348.Contig1_All	932	16	0	2.0799	0.001	-11.0223	Down	1.95037e-05	0.000208314	gi|357157677|ref|XP_003577878.1|	60.8	3e-08	PREDICTED: protein ZINC INDUCED FACILITATOR-LIKE 1-like [Brachypodium distachyon]	gi|346703705|emb|FQ377947.1|	60	4e-06	Oryza glaberrima chromosome 12	sp|Q3EAQ5|PTR36_ARATH	59.3	3e-09	Probable peptide/nitrate transporter At3g43790 OS=Arabidopsis thaliana GN=ZIFL2 PE=2 SV=2	--	--	--	--	--	--	--	--	--	--	GO:0009624//response to nematode;GO:0055085//transmembrane transport	GO:0005351//sugar:hydrogen symporter activity	GO:0005886//plasma membrane;GO:0016021//integral to membrane	--
CL8198.Contig2_All	572	143	4	30.2886	0.8722	-5.11797	Down	8.34822e-37	8.62294e-35	gi|359474475|ref|XP_002278025.2|	103.2	2e-21	PREDICTED: uncharacterized protein LOC100262584 [Vitis vinifera]	gi|147856573|emb|AM432547.2|	61.9	7e-07	Vitis vinifera contig VV78X123810.1, whole genome shotgun sequence	sp|P10496|GRP2_PHAVU	210	5e-55	Glycine-rich cell wall structural protein 1.8 OS=Phaseolus vulgaris PE=2 SV=1	XF0818	154	1e-37	COG2730	Endoglucanase	K14709	3e-34	142	vcn:VOLCADRAFT_104214	solute carrier family 39 (zinc transporter), member 1/2/3	-	-	-	--
Unigene18141_All	391	25	1	7.7464	0.319	-4.6019	Down	5.99108e-07	8.91842e-06	gi|115487732|ref|NP_001066353.1|	116.3	1e-25	Os12g0194900 [Oryza sativa Japonica Group] >gi|113648860|dbj|BAF29372.1| Os12g0194900 [Oryza sativa Japonica Group]	--	--	--	--	sp|P92934|AAP6_ARATH	96.7	4e-21	Amino acid permease 6 OS=Arabidopsis thaliana GN=AAP6 PE=1 SV=1	--	--	--	--	--	--	--	--	--	--	GO:0015804//neutral amino acid transport;GO:0006468//protein phosphorylation;GO:0015810//aspartate transport;GO:0043090//amino acid import;GO:0015809//arginine transport;GO:0015827//tryptophan transport;GO:0009624//response to nematode	GO:0015172//acidic amino acid transmembrane transporter activity;GO:0004674//protein serine/threonine kinase activity;GO:0015174//basic amino acid transmembrane transporter activity;GO:0015175//neutral amino acid transmembrane transporter activity;GO:0005524//ATP binding;GO:0015399//primary active transmembrane transporter activity	GO:0016021//integral to membrane;GO:0005886//plasma membrane	--
CL4286.Contig1_All	536	20	1	4.5207	0.2327	-4.28	Down	1.46545e-05	0.000161102	gi|462395288|gb|EMJ01087.1|	26.2	3e-26	hypothetical protein PRUPE_ppa006519mg [Prunus persica]	gi|356536181|ref|XM_003536570.1|	79.8	3e-12	PREDICTED: Glycine max triacylglycerol lipase 1-like (LOC100780409), mRNA	sp|Q71DJ5|LIP1_ARATH	109	1e-25	Triacylglycerol lipase 1 OS=Arabidopsis thaliana GN=LIP1 PE=1 SV=1	SPBC16A3.12c	53.1	3e-07	COG0596	Predicted hydrolases or acyltransferases (alpha/beta hydrolase superfamily)	K14611	2e-08	43.1	pop:POPTR_570060	solute carrier family 23 (nucleobase transporter), member 1/2	GO:0009107//lipoate biosynthetic process;GO:0006636//unsaturated fatty acid biosynthetic process;GO:0032922//circadian regulation of gene expression;GO:0016042//lipid catabolic process;GO:0019288//isopentenyl diphosphate biosynthetic process, mevalonate-independent pathway;GO:0006766//vitamin metabolic process;GO:0006546//glycine catabolic process;GO:0019748//secondary metabolic process;GO:000964…	GO:0004620//phospholipase activity;GO:0051539//4 iron, 4 sulfur cluster binding;GO:0047714//galactolipase activity;GO:0004806//triglyceride lipase activity;GO:0016992//lipoate synthase activity;GO:0005525//GTP binding;GO:0003924//GTPase activity;GO:0008134//transcription factor binding;GO:0005524//ATP binding	GO:0005759//mitochondrial matrix;GO:0005615//extracellular space;GO:0009507//chloroplast;GO:0005634//nucleus	--
Unigene21979_All	338	36	2	12.904	0.738	-4.12805	Down	4.71482e-09	9.77761e-08	gi|255565655|ref|XP_002523817.1|	176.4	1e-43	expressed protein, putative [Ricinus communis] >gi|223536905|gb|EEF38543.1| expressed protein, putative [Ricinus communis]	gi|156765493|dbj|AK288878.1|	97.6	7e-18	Oryza sativa Japonica Group cDNA, clone: J090079C10, full insert sequence	--	--	--	--	--	--	--	--	--	--	--	--	--	--	GO:0006886//intracellular protein transport;GO:0006888//ER to Golgi vesicle-mediated transport	GO:0008270//zinc ion binding;GO:0005215//transporter activity	GO:0030127//COPII vesicle coat	--
Unigene19204_All	288	18	1	7.5721	0.4331	-4.12792	Down	5.20038e-05	0.000497749	gi|356536800|ref|XP_003536922.1|	59.7	1e-08	PREDICTED: lysine histidine transporter-like 5-like [Glycine max]	--	--	--	--	--	--	--	--	--	--	--	--	--	--	--	--	--	--	-	-	-	--
CL7370.Contig1_All	260	21	2	9.7855	0.9595	-3.35029	Down	4.79964e-05	0.000464214	gi|356574240|ref|XP_003555258.1|	101.7	3e-21	PREDICTED: uncharacterized amino-acid permease C15C4.04c-like [Glycine max]	gi|223947788|gb|BT063281.1|	71.9	3e-10	Zea mays full-length cDNA clone ZM_BFc0047G01 mRNA, complete cds	sp|B9EXZ6|BAT1_ORYSJ	89.4	4e-19	Amino-acid permease BAT1 homolog OS=Oryza sativa subsp. japonica GN=BAT1 PE=2 SV=1	YDL210w	53.5	9e-08	COG0531	Amino acid transporters	--	--	--	--	--	GO:0003333//amino acid transmembrane transport	GO:0015171//amino acid transmembrane transporter activity	GO:0016021//integral to membrane	--
CL4101.Contig2_All	1707	20	2	1.4195	0.1461	-3.28035	Down	8.70826e-05	0.000784368	gi|81051974|gb|ABB55328.1|	992.3	0	small oligopeptide transporter, OPT family [Asparagus officinalis]	gi|359496106|ref|XM_002273732.2|	210	4e-51	PREDICTED: Vitis vinifera oligopeptide transporter 3-like (LOC100242155), mRNA	sp|O23482|OPT3_ARATH	908	0	Oligopeptide transporter 3 OS=Arabidopsis thaliana GN=OPT3 PE=2 SV=3	--	--	--	--	--	--	--	--	--	--	GO:0009825//multidimensional cell growth;GO:0055085//transmembrane transport;GO:0048767//root hair elongation;GO:0000271//polysaccharide biosynthetic process;GO:0009932//cell tip growth;GO:0071555//cell wall organization;GO:0006857//oligopeptide transport;GO:0006875//cellular metal ion homeostasis;GO:0043481//anthocyanin accumulation in tissues in response to UV light;GO:0010817//regulation of ho…	GO:0015198//oligopeptide transporter activity	GO:0009506//plasmodesma;GO:0016023//cytoplasmic membrane-bounded vesicle;GO:0016020//membrane	--
CL3122.Contig1_All	1123	43	5	4.639	0.5553	-3.06247	Down	1.33738e-08	2.58698e-07	gi|224084630|ref|XP_002307366.1|	414.8	1e-114	predicted protein [Populus trichocarpa] >gi|222856815|gb|EEE94362.1| predicted protein [Populus trichocarpa]	gi|359475674|ref|XM_002273280.2|	145	1e-31	PREDICTED: Vitis vinifera uncharacterized LOC100263311 (LOC100263311), mRNA	sp|Q9LK03|PERK2_ARATH	95.5	5e-20	Proline-rich receptor-like protein kinase PERK2 OS=Arabidopsis thaliana GN=PERK2 PE=2 SV=3	SPBC28F2.12	70.1	7e-12	COG0086	DNA-directed RNA polymerase, beta' subunit/160 kD subunit	K14709	2e-15	82	vcn:VOLCADRAFT_104214	solute carrier family 39 (zinc transporter), member 1/2/3	-	-	GO:0005618//cell wall	--
CL9972.Contig2_All	262	23	3	10.6357	1.4282	-2.89665	Down	6.68724e-05	0.000622289	gi|460411213|ref|XP_004251008.1|	161.4	3e-39	PREDICTED: GABA transporter 1-like [Solanum lycopersicum]	gi|470145831|ref|XM_004308489.1|	63.9	7e-08	PREDICTED: Fragaria vesca subsp. vesca GABA transporter 1-like (LOC101303462), mRNA	sp|F4HW02|GAT1_ARATH	143	2e-35	GABA transporter 1 OS=Arabidopsis thaliana GN=GAT1 PE=1 SV=1	--	--	--	--	--	--	--	--	--	--	GO:0006865//amino acid transport	GO:0005275//amine transmembrane transporter activity	GO:0016021//integral to membrane	--
CL498.Contig4_All	1613	36	5	2.704	0.3866	-2.80618	Down	7.05948e-07	1.03469e-05	gi|326494278|dbj|BAJ90408.1|	803.5	0	predicted protein [Hordeum vulgare subsp. vulgare] >gi|326529871|dbj|BAK08215.1| predicted protein [Hordeum vulgare subsp. vulgare]	gi|460387192|ref|XM_004239223.1|	115	1e-22	PREDICTED: Solanum lycopersicum sugar transport protein 14-like (LOC101266821), mRNA	sp|Q8GW61|STP14_ARATH	746	0	Sugar transport protein 14 OS=Arabidopsis thaliana GN=STP14 PE=2 SV=2	BS_araE	206	1e-52	COG0477	Permeases of the major facilitator superfamily	K08150	1e-56	219	vvi:100268023	MFS transporter, SP family, solute carrier family 2 (myo-inositol transporter), member 13	GO:0015757//galactose transport;GO:0055085//transmembrane transport;GO:0055114//oxidation-reduction process	GO:0005354//galactose transmembrane transporter activity;GO:0005351//sugar:hydrogen symporter activity;GO:0032440//2-alkenal reductase [NAD(P)] activity	GO:0016023//cytoplasmic membrane-bounded vesicle;GO:0005886//plasma membrane;GO:0016021//integral to membrane	--
CL10340.Contig2_All	1365	356	50	31.5978	4.5689	-2.78991	Down	2.52592e-56	4.25646e-54	gi|357124137|ref|XP_003563762.1|	666.8	0	PREDICTED: amino acid permease 1-like [Brachypodium distachyon]	gi|224092253|ref|XM_002309494.1|	83.8	4e-13	Populus trichocarpa amino acid permease, mRNA	sp|Q42400|AAP1_ARATH	589	1e-168	Amino acid permease 1 OS=Arabidopsis thaliana GN=AAP1 PE=1 SV=1	--	--	--	--	--	K14209	3e-16	84.7	aly:ARALYDRAFT_497022	solute carrier family 36 (proton-coupled amino acid transporter)	-	-	GO:0016023//cytoplasmic membrane-bounded vesicle;GO:0016021//integral to membrane	--
Unigene20410_All	473	31	5	7.9403	1.3185	-2.5903	Down	1.10101e-05	0.00012536	gi|115468536|ref|NP_001057867.1|	184.9	4e-46	Os06g0560000 [Oryza sativa Japonica Group] >gi|75112523|sp|Q5Z922.1|S40A1_ORYSJ RecName: Full=Solute carrier family 40 member 1 >gi|113595907|dbj|BAF19781.1| Os06g0560000 [Oryza sativa Japonica Group]	gi|224140536|ref|XM_002323603.1|	75.8	4e-11	Populus trichocarpa ferroportin protein family, mRNA	sp|Q5Z922|S40A1_ORYSJ	184	2e-47	Solute carrier family 40 member 1 OS=Oryza sativa subsp. japonica GN=Os06g0560000 PE=2 SV=1	--	--	--	--	--	K14685	4e-47	184	osa:4341302	solute carrier family 40 (iron-regulated transporter), member 1	GO:0006824//cobalt ion transport;GO:0055068//cobalt ion homeostasis;GO:0034755//iron ion transmembrane transport;GO:0035444//nickel cation transmembrane transport	GO:0015099//nickel cation transmembrane transporter activity;GO:0015087//cobalt ion transmembrane transporter activity;GO:0005381//iron ion transmembrane transporter activity	GO:0009705//plant-type vacuole membrane;GO:0005886//plasma membrane;GO:0016021//integral to membrane	--
CL2171.Contig3_All	1321	30	5	2.7514	0.4721	-2.543	Down	1.88708e-05	0.000202692	gi|371721804|gb|AEX55225.1|	504.6	1e-141	sugar transporter [Allium sativum]	gi|226532115|ref|NM_001153974.1|	81.8	2e-12	Zea mays sorbitol transporter (LOC100281055), mRNA >gi|195611453|gb|EU955439.1| Zea mays clone 1532145 sorbitol transporter mRNA, complete cds	sp|Q8VZ80|PLT5_ARATH	423	1e-118	Polyol transporter 5 OS=Arabidopsis thaliana GN=PLT5 PE=1 SV=2	Cgl0181	137	3e-32	COG0477	Permeases of the major facilitator superfamily	K08150	1e-34	145	gmx:100802679	MFS transporter, SP family, solute carrier family 2 (myo-inositol transporter), member 13	GO:0015798//myo-inositol transport;GO:0015797//mannitol transport;GO:0015795//sorbitol transport;GO:0015753//D-xylose transport;GO:0015757//galactose transport;GO:0055085//transmembrane transport;GO:0015752//D-ribose transport;GO:0015758//glucose transport;GO:0015793//glycerol transport;GO:0055114//oxidation-reduction process	GO:0005355//glucose transmembrane transporter activity;GO:0015148//D-xylose transmembrane transporter activity;GO:0015575//mannitol transmembrane transporter activity;GO:0005354//galactose transmembrane transporter activity;GO:0015168//glycerol transmembrane transporter activity;GO:0032440//2-alkenal reductase [NAD(P)] activity;GO:0005365//myo-inositol transmembrane transporter activity;GO:001557…	GO:0005886//plasma membrane;GO:0016021//integral to membrane	--
Unigene18769_All	514	45	8	10.6069	1.9413	-2.44991	Down	2.40576e-07	3.81628e-06	gi|255582726|ref|XP_002532140.1|	156.8	1e-37	zinc/iron transporter, putative [Ricinus communis] >gi|223528176|gb|EEF30239.1| zinc/iron transporter, putative [Ricinus communis]	--	--	--	--	sp|Q7XLD4|ZIP3_ORYSJ	138	2e-33	Zinc transporter 3 OS=Oryza sativa subsp. japonica GN=ZIP3 PE=1 SV=2	--	--	--	--	--	K14709	1e-38	156	rcu:RCOM_0122460	solute carrier family 39 (zinc transporter), member 1/2/3	GO:0044765	-	-	--
Unigene19710_All	279	65	12	28.2259	5.3647	-2.39545	Down	7.62924e-10	1.76112e-08	gi|40253893|dbj|BAD05827.1|	90.5	8e-18	putative PDR-like ABC transporter [Oryza sativa Japonica Group]	--	--	--	--	sp|Q8GU92|PDR2_ORYSJ	89	6e-19	Probable pleiotropic drug resistance protein 2 OS=Oryza sativa subsp. japonica GN=PDR2 PE=3 SV=1	--	--	--	--	--	--	--	--	--	--	GO:0044765	-	GO:0016020//membrane	--
Unigene8740_All	1211	233	45	23.3105	4.6349	-2.33037	Down	8.5801e-31	7.39833e-29	gi|452593|dbj|BAA04838.1|	592	6e-168	ORF [Lilium longiflorum]	gi|359496345|ref|XM_003635166.1|	71.9	1e-09	PREDICTED: Vitis vinifera lysine histidine transporter-like 8-like (LOC100854282), mRNA	sp|Q9SX98|LHTL8_ARATH	528	2e-150	Lysine histidine transporter-like 8 OS=Arabidopsis thaliana GN=AATL1 PE=1 SV=1	--	--	--	--	--	K15015	3e-11	68.2	vcn:VOLCADRAFT_66446	solute carrier family 32 (vesicular inhibitory amino acid transporter)	-	-	GO:0016021//integral to membrane;GO:0009536//plastid;GO:0005886//plasma membrane	--
Unigene22396_All	375	30	6	9.6923	1.9957	-2.27994	Down	5.94846e-05	0.000561784	gi|358346748|ref|XP_003637427.1|	83.2	1e-15	Choline transporter-like protein [Medicago truncatula] >gi|355503362|gb|AES84565.1| Choline transporter-like protein [Medicago truncatula]	--	--	--	--	sp|Q8S0F0|FH1_ORYSJ	62	9e-11	Formin-like protein 1 OS=Oryza sativa subsp. japonica GN=FH1 PE=2 SV=1	Rv2264c	48.1	4e-06	COG0443	Molecular chaperone	K01115	7e-08	53.5	vcn:VOLCADRAFT_99471	phospholipase D [EC:3.1.4.4]	-	-	GO:0016021//integral to membrane	--
Unigene10329_All	2017	236	50	14.1757	3.092	-2.19681	Down	4.15862e-29	3.39711e-27	gi|41400381|gb|AAS07042.1|	56.6	1e-06	minus agglutinin [Chlamydomonas reinhardtii]	gi|45736185|dbj|AP005649.3|	67.9	4e-08	Oryza sativa Japonica Group genomic DNA, chromosome 2, BAC clone:OSJNBa0064G16	sp|Q9ZQI0|EPR1_ARATH	110	3e-24	Proline-rich extensin-like protein EPR1 OS=Arabidopsis thaliana GN=EPR1 PE=2 SV=1	Rv3876	73.9	9e-13	COG0455	ATPases involved in chromosome partitioning	K14709	1e-20	100	vcn:VOLCADRAFT_104214	solute carrier family 39 (zinc transporter), member 1/2/3	GO:0009791//post-embryonic development;GO:0050896//response to stimulus;GO:0009987//cellular process	GO:0003824//catalytic activity	-	--
CL2171.Contig1_All	1934	393	89	24.6193	5.7399	-2.10069	Down	6.56438e-45	8.27266e-43	gi|371721804|gb|AEX55225.1|	771.5	0	sugar transporter [Allium sativum]	gi|371721803|gb|JN011448.1|	159	1e-35	Allium sativum clone CR105 sugar transporter mRNA, complete cds	sp|Q8VZ80|PLT5_ARATH	665	0	Polyol transporter 5 OS=Arabidopsis thaliana GN=PLT5 PE=1 SV=2	Cgl0181	225	2e-58	COG0477	Permeases of the major facilitator superfamily	K08150	5e-67	254	vvi:100268023	MFS transporter, SP family, solute carrier family 2 (myo-inositol transporter), member 13	GO:0015798//myo-inositol transport;GO:0015797//mannitol transport;GO:0015795//sorbitol transport;GO:0015753//D-xylose transport;GO:0015757//galactose transport;GO:0055085//transmembrane transport;GO:0015752//D-ribose transport;GO:0015758//glucose transport;GO:0015793//glycerol transport;GO:0055114//oxidation-reduction process	GO:0005355//glucose transmembrane transporter activity;GO:0015148//D-xylose transmembrane transporter activity;GO:0015575//mannitol transmembrane transporter activity;GO:0005354//galactose transmembrane transporter activity;GO:0015168//glycerol transmembrane transporter activity;GO:0032440//2-alkenal reductase [NAD(P)] activity;GO:0005365//myo-inositol transmembrane transporter activity;GO:001557…	GO:0005886//plasma membrane;GO:0016021//integral to membrane	--
Unigene7431_All	524	68	16	15.7223	3.8086	-2.04548	Down	1.13195e-08	2.21577e-07	gi|462411757|gb|EMJ16806.1|	239.2	2e-62	hypothetical protein PRUPE_ppa007779mg [Prunus persica]	gi|357139934|ref|XM_003571482.1|	83.8	2e-13	PREDICTED: Brachypodium distachyon zinc transporter 4-like (LOC100827894), mRNA	sp|Q6ZJ91|ZIP4_ORYSJ	234	2e-62	Zinc transporter 4 OS=Oryza sativa subsp. japonica GN=ZIP4 PE=2 SV=1	ECU09g0740	50.4	2e-06	COG0428	Predicted divalent heavy-metal cations transporter	K14709	2e-63	239	gmx:100794874	solute carrier family 39 (zinc transporter), member 1/2/3	GO:0010043//response to zinc ion;GO:0071577//zinc ion transmembrane transport	GO:0008270//zinc ion binding;GO:0005385//zinc ion transmembrane transporter activity	GO:0016023//cytoplasmic membrane-bounded vesicle;GO:0005886//plasma membrane;GO:0016021//integral to membrane;GO:0005739//mitochondrion	--
Unigene18611_All	416	37	9	10.7757	2.6985	-1.99755	Down	3.80892e-05	0.000379022	gi|255546583|ref|XP_002514351.1|	143.3	1e-33	ATP-binding cassette transporter, putative [Ricinus communis] >gi|223546807|gb|EEF48305.1| ATP-binding cassette transporter, putative [Ricinus communis]	gi|328923704|gb|JF440348.1|	83.8	1e-13	Solanum tuberosum cultivar Desiree ABCG subfamily transporter (PDR2) mRNA, complete cds	sp|Q949G3|PDR1_NICPL	131	1e-31	Pleiotropic drug resistance protein 1 OS=Nicotiana plumbaginifolia GN=PDR1 PE=1 SV=1	--	--	--	--	--	K01592	2e-13	72.4	mtr:MTR_7g098730	tyrosine decarboxylase [EC:4.1.1.25]	GO:0006200//ATP catabolic process	GO:0015416//organic phosphonate transmembrane-transporting ATPase activity;GO:0005524//ATP binding;GO:0015417//polyamine-transporting ATPase activity	GO:0016020//membrane	--
Unigene12980_All	295	67	17	27.5164	7.1878	-1.93667	Down	4.56744e-08	8.12373e-07	gi|255556288|ref|XP_002519178.1|	117.1	8e-26	importin alpha, putative [Ricinus communis] >gi|223541493|gb|EEF43042.1| importin alpha, putative [Ricinus communis]	gi|47026930|gb|AY389598.1|	109	2e-21	Hyacinthus orientalis karyopherin alpha mRNA, partial cds	sp|O22478|IMA_SOLLC	105	5e-24	Importin subunit alpha OS=Solanum lycopersicum PE=2 SV=2	SPCC962.03c	47.4	6e-06	COG5064	Karyopherin (importin) alpha	--	--	--	--	--	GO:0006606//protein import into nucleus	GO:0008565//protein transporter activity	GO:0005730//nucleolus;GO:0005618//cell wall;GO:0005635//nuclear envelope;GO:0005829//cytosol	--
Unigene13572_All	868	51	13	7.1185	1.8681	-1.93	Down	2.0653e-06	2.77977e-05	gi|470127468|ref|XP_004299691.1|	247.3	2e-64	PREDICTED: purine permease 3-like [Fragaria vesca subsp. vesca]	--	--	--	--	sp|Q9FZ96|PUP1_ARATH	217	8e-57	Purine permease 1 OS=Arabidopsis thaliana GN=PUP1 PE=1 SV=1	--	--	--	--	--	K15272	3e-07	53.9	pop:POPTR_832268	solute carrier family 35 (UDP-sugar transporter), member A1/2/3	GO:0044765	-	GO:0016020//membrane	--
Unigene4276_All	531	1076	279	245.503	65.5362	-1.90538	Down	9.31326e-106	3.26956e-103	gi|225449673|ref|XP_002264332.1|	134	1e-30	PREDICTED: copper transport protein ATOX1 [Vitis vinifera] >gi|296090431|emb|CBI40250.3| unnamed protein product [Vitis vinifera]	gi|270140707|gb|BT107659.1|	159	4e-36	Picea glauca clone GQ03111_B16 mRNA sequence	sp|Q9SZN7|HIP26_ARATH	57.4	5e-09	Heavy metal-associated isoprenylated plant protein 26 OS=Arabidopsis thaliana GN=HIPP26 PE=1 SV=1	YNL259c	49.3	4e-06	COG2608	Copper chaperone	K07213	1e-31	134	vvi:100247137	copper chaperone	GO:0019684//photosynthesis, light reaction;GO:0009611//response to wounding;GO:0009805//coumarin biosynthetic process;GO:0010363//regulation of plant-type hypersensitive response;GO:0006827//high-affinity iron ion transport;GO:0006816//calcium ion transport;GO:0009651//response to salt stress;GO:0007568//aging;GO:0006612//protein targeting to membrane;GO:0006878//cellular copper ion homeostasis;G…	GO:0016851//magnesium chelatase activity;GO:0016531//copper chaperone activity	GO:0010007//magnesium chelatase complex;GO:0048046//apoplast;GO:0009706//chloroplast inner membrane;GO:0005739//mitochondrion	--
Unigene9604_All	861	73	19	10.2721	2.7525	-1.89992	Down	1.71764e-08	3.27952e-07	gi|75328829|sp|Q8GU89.1|PDR4_ORYSJ	66.6	5e-10	RecName: Full=Pleiotropic drug resistance protein 4 >gi|27368823|emb|CAD59569.1| PDR-like ABC transporter [Oryza sativa Japonica Group] >gi|28144319|tpg|DAA00887.1| TPA_exp: PDR4 ABC transporter [Oryza sativa (japonica cultivar-group)]	gi|357130457|ref|XM_003566817.1|	174	1e-40	PREDICTED: Brachypodium distachyon pleiotropic drug resistance protein 4-like (LOC100837169), mRNA	sp|Q8GU89|PDR4_ORYSJ	478	2e-135	Pleiotropic drug resistance protein 4 OS=Oryza sativa subsp. japonica GN=PDR4 PE=2 SV=1	YDR406w_1	110	3e-24	COG1131	ABC-type multidrug transport system, ATPase component	K05681	2e-17	87.8	cme:CMS467C	ATP-binding cassette, subfamily G (WHITE), member 2	GO:0006810//transport;GO:0006200//ATP catabolic process	GO:0015439//heme-transporting ATPase activity;GO:0005524//ATP binding	GO:0016021//integral to membrane	--
CL2350.Contig3_All	429	96	25	27.1115	7.2687	-1.89914	Down	9.44102e-11	2.41257e-09	gi|242063526|ref|XP_002453052.1|	148.3	3e-35	hypothetical protein SORBIDRAFT_04g037470 [Sorghum bicolor] >gi|241932883|gb|EES06028.1| hypothetical protein SORBIDRAFT_04g037470 [Sorghum bicolor]	gi|147799856|emb|AM472809.2|	155	4e-35	Vitis vinifera contig VV78X138658.6, whole genome shotgun sequence	sp|Q9FF46|AB28G_ARATH	130	2e-31	ABC transporter G family member 28 OS=Arabidopsis thaliana GN=ABCG28 PE=3 SV=1	--	--	--	--	--	--	--	--	--	--	GO:0006200//ATP catabolic process	GO:0005524//ATP binding;GO:0016887//ATPase activity	GO:0016023//cytoplasmic membrane-bounded vesicle;GO:0005886//plasma membrane	--
Unigene5354_All	925	112	30	14.6695	4.0453	-1.8585	Down	5.24846e-12	1.53775e-10	gi|302851281|ref|XP_002957165.1|	58.2	2e-07	hypothetical protein VOLCADRAFT_98215 [Volvox carteri f. nagariensis] >gi|300257572|gb|EFJ41819.1| hypothetical protein VOLCADRAFT_98215 [Volvox carteri f. nagariensis]	--	--	--	--	sp|Q9FPQ6|GP1_CHLRE	103	2e-22	Vegetative cell wall protein gp1 OS=Chlamydomonas reinhardtii GN=GP1 PE=2 SV=1	Rv3876	69.3	9e-12	COG0455	ATPases involved in chromosome partitioning	K14709	1e-19	95.1	vcn:VOLCADRAFT_104214	solute carrier family 39 (zinc transporter), member 1/2/3	-	-	-	--
CL10748.Contig7_All	2833	41	11	1.7534	0.4843	-1.85618	Down	3.54096e-05	0.000355597	gi|460366044|ref|XP_004228903.1|	258.5	5e-67	PREDICTED: photosystem II CP47 chlorophyll apoprotein-like [Solanum lycopersicum]	gi|325305687|gb|JF274081.1|	2825	0	Elaeis guineensis chloroplast, complete genome	sp|P05642|CYB6_MAIZE	436	4e-122	Cytochrome b6 OS=Zea mays GN=petB PE=2 SV=2	alr3421	388	3e-107	COG1290	Cytochrome b subunit of the bc complex	K02635	2e-121	435	osa:3131403	cytochrome b6	GO:0009767//photosynthetic electron transport chain;GO:0018298//protein-chromophore linkage;GO:0050821//protein stabilization;GO:0022904//respiratory electron transport chain	GO:0045158;GO:0016168//chlorophyll binding;GO:0042301//phosphate ion binding;GO:0016491//oxidoreductase activity;GO:0020037//heme binding;GO:0005506//iron ion binding;GO:0045156//electron transporter, transferring electrons within the cyclic electron transport pathway of photosynthesis activity	GO:0016021//integral to membrane;GO:0009535//chloroplast thylakoid membrane;GO:0009523//photosystem II	--
Unigene14022_All	388	41	11	12.8024	3.5362	-1.85614	Down	3.54096e-05	0.000355658	gi|255545210|ref|XP_002513666.1|	207.6	4e-53	multidrug resistance pump, putative [Ricinus communis] >gi|223547574|gb|EEF49069.1| multidrug resistance pump, putative [Ricinus communis]	gi|357143565|ref|XM_003572918.1|	58	7e-06	PREDICTED: Brachypodium distachyon protein TRANSPARENT TESTA 12-like (LOC100825839), mRNA	sp|Q9LYT3|TT12_ARATH	110	2e-25	Protein TRANSPARENT TESTA 12 OS=Arabidopsis thaliana GN=TT12 PE=2 SV=1	SPCC4B3.13	55.8	2e-08	COG0534	Na+-driven multidrug efflux pump	K03327	3e-54	207	rcu:RCOM_1582850	multidrug resistance protein, MATE family	GO:0006855//drug transmembrane transport;GO:0009812//flavonoid metabolic process;GO:0009555//pollen development;GO:0009901//anther dehiscence	GO:0015238//drug transmembrane transporter activity;GO:0015297//antiporter activity	GO:0005739//mitochondrion;GO:0005774//vacuolar membrane;GO:0005886//plasma membrane	--
CL10748.Contig3_All	2790	41	11	1.7804	0.4918	-1.85606	Down	3.54096e-05	0.00035584	gi|460366044|ref|XP_004228903.1|	258.5	4e-67	PREDICTED: photosystem II CP47 chlorophyll apoprotein-like [Solanum lycopersicum]	gi|325305687|gb|JF274081.1|	2825	0	Elaeis guineensis chloroplast, complete genome	sp|P05642|CYB6_MAIZE	436	3e-122	Cytochrome b6 OS=Zea mays GN=petB PE=2 SV=2	alr3421	388	3e-107	COG1290	Cytochrome b subunit of the bc complex	K02635	2e-121	435	osa:3131403	cytochrome b6	GO:0009767//photosynthetic electron transport chain;GO:0018298//protein-chromophore linkage;GO:0050821//protein stabilization;GO:0022904//respiratory electron transport chain	GO:0045158;GO:0016168//chlorophyll binding;GO:0042301//phosphate ion binding;GO:0016491//oxidoreductase activity;GO:0020037//heme binding;GO:0005506//iron ion binding;GO:0045156//electron transporter, transferring electrons within the cyclic electron transport pathway of photosynthesis activity	GO:0016021//integral to membrane;GO:0009535//chloroplast thylakoid membrane;GO:0009523//photosystem II	--
Unigene4304_All	258	53	15	24.8883	7.2518	-1.77906	Down	4.62116e-06	5.7331e-05	gi|147862676|emb|CAN81484.1|	52	3e-06	hypothetical protein VITISV_015553 [Vitis vinifera]	--	--	--	--	sp|Q41760|LPE1_MAIZE	45.4	7e-06	Nucleobase-ascorbate transporter LPE1 OS=Zea mays GN=LPE1 PE=1 SV=2	--	--	--	--	--	--	--	--	--	--	-	-	-	--
CL8605.Contig3_All	996	147	43	17.8812	5.3849	-1.73145	Down	4.87308e-14	1.69864e-12	gi|125554778|gb|EAZ00384.1|	258.5	1e-67	hypothetical protein OsI_22400 [Oryza sativa Indica Group]	gi|41224570|dbj|AB108233.1|	61.9	1e-06	Phleum pratense DNA, SSR, microsatellite A11-G11	sp|Q9ZU94|CRR12_ARATH	238	3e-63	Cysteine-rich repeat secretory protein 12 OS=Arabidopsis thaliana GN=CRRSP12 PE=2 SV=2	Rv3876	57.8	3e-08	COG0455	ATPases involved in chromosome partitioning	K14709	3e-11	67.8	vcn:VOLCADRAFT_104214	solute carrier family 39 (zinc transporter), member 1/2/3	-	-	-	--
Unigene1655_All	465	53	16	13.809	4.2918	-1.68595	Down	1.02123e-05	0.000117204	gi|452593|dbj|BAA04838.1|	213.8	7e-55	ORF [Lilium longiflorum]	gi|110003305|emb|AM232422.1|	79.8	2e-12	Catharanthus roseus cDNA-AFLP fragment, clone CRG45	sp|Q9SX98|LHTL8_ARATH	165	1e-41	Lysine histidine transporter-like 8 OS=Arabidopsis thaliana GN=AATL1 PE=1 SV=1	--	--	--	--	--	--	--	--	--	--	GO:0010075//regulation of meristem growth;GO:0006865//amino acid transport	GO:0015171//amino acid transmembrane transporter activity	GO:0005886//plasma membrane;GO:0016021//integral to membrane;GO:0009536//plastid	--
CL8198.Contig1_All	588	226	69	46.5661	14.6367	-1.66969	Down	7.6472e-20	3.9949e-18	gi|359474475|ref|XP_002278025.2|	98.2	8e-20	PREDICTED: uncharacterized protein LOC100262584 [Vitis vinifera]	--	--	--	--	sp|P10496|GRP2_PHAVU	210	4e-55	Glycine-rich cell wall structural protein 1.8 OS=Phaseolus vulgaris PE=2 SV=1	XF0818	153	2e-37	COG2730	Endoglucanase	K14709	1e-36	150	vcn:VOLCADRAFT_104214	solute carrier family 39 (zinc transporter), member 1/2/3	GO:0010087//phloem or xylem histogenesis;GO:0010588//cotyledon vascular tissue pattern formation;GO:0010305//leaf vascular tissue pattern formation;GO:0048366//leaf development	-	-	--
Unigene13912_All	255	85	26	40.3848	12.7176	-1.66699	Down	2.63506e-08	4.8826e-07	gi|462421120|gb|EMJ25383.1|	64.3	6e-10	hypothetical protein PRUPE_ppa017023mg [Prunus persica]	--	--	--	--	sp|Q9LUH3|LAL5_ARATH	46.6	3e-06	MATE efflux family protein LAL5 OS=Arabidopsis thaliana GN=LAL5 PE=2 SV=1	--	--	--	--	--	K03327	1e-10	62.8	mtr:MTR_6g081780	multidrug resistance protein, MATE family	GO:0006855//drug transmembrane transport	GO:0015297//antiporter activity;GO:0015238//drug transmembrane transporter activity	GO:0016020//membrane	--
Unigene10681_All	530	54	17	12.344	4.0008	-1.62545	Down	1.4207e-05	0.000157592	gi|40253893|dbj|BAD05827.1|	306.6	1e-82	putative PDR-like ABC transporter [Oryza sativa Japonica Group]	gi|359482653|ref|XM_003632754.1|	131	8e-28	PREDICTED: Vitis vinifera pleiotropic drug resistance protein 1-like (LOC100241161), mRNA	sp|Q0JLC5|PDR3_ORYSJ	285	1e-77	Pleiotropic drug resistance protein 3 OS=Oryza sativa subsp. japonica GN=PDR3 PE=2 SV=1	YCR011c_3	51.2	1e-06	COG0842	ABC-type multidrug transport system, permease component	K05681	5e-07	52	olu:OSTLU_38326	ATP-binding cassette, subfamily G (WHITE), member 2	GO:0006200//ATP catabolic process	GO:0015439//heme-transporting ATPase activity;GO:0015416//organic phosphonate transmembrane-transporting ATPase activity;GO:0005524//ATP binding	GO:0016020//membrane	--
CL1254.Contig1_All	3887	1567	500	48.842	16.0445	-1.60604	Down	4.74948e-121	1.97267e-118	gi|372450241|ref|YP_005090394.1|	246.1	3e-63	ATP synthase F0 subunit 8 (mitochondrion) [Phoenix dactylifera] >gi|343478446|gb|AEM43934.1| ATP synthase F0 subunit 8 (mitochondrion) [Phoenix dactylifera]	gi|343478410|gb|JN375330.1|	448	1e-122	Phoenix dactylifera mitochondrion, complete genome	sp|P93303|YMF19_ARATH	232	1e-60	ATP synthase protein YMF19 OS=Arabidopsis thaliana GN=YMF19 PE=1 SV=1	--	--	--	--	--	K02109	1e-61	237	osa:6450152	F-type H+-transporting ATPase subunit b [EC:3.6.3.14]	GO:0015986//ATP synthesis coupled proton transport	GO:0015078//hydrogen ion transmembrane transporter activity;GO:0050897//cobalt ion binding;GO:0016820//hydrolase activity, acting on acid anhydrides, catalyzing transmembrane movement of substances	GO:0000276//mitochondrial proton-transporting ATP synthase complex, coupling factor F(o);GO:0016021//integral to membrane;GO:0016023//cytoplasmic membrane-bounded vesicle;GO:0009507//chloroplast;GO:0005773//vacuole	--
CL410.Contig4_All	852	343	110	48.7746	16.1037	-1.59874	Down	1.19216e-27	9.23951e-26	gi|351725027|ref|NP_001237334.1|	198	1e-49	uncharacterized protein LOC100305832 [Glycine max]	gi|292787216|dbj|AK338783.1|	71.9	1e-09	Lotus japonicus cDNA, clone: LjFL3-009-BC03, HTC	sp|P37705|GRP3_DAUCA	149	7e-38	Glycine-rich protein A3 OS=Daucus carota PE=2 SV=1	Rv2560	49.3	8e-06	COG5473	Predicted integral membrane protein	K14689	1e-07	55.5	vcn:VOLCADRAFT_63715	solute carrier family 30 (zinc transporter), member 2	-	-	-	--
Unigene13600_All	520	197	65	45.8989	15.5913	-1.55772	Down	5.73788e-16	2.37317e-14	gi|21322711|emb|CAD22154.1|	59.3	3e-08	pherophorin-dz1 protein [Volvox carteri f. nagariensis]	gi|389110018|gb|JX110168.1|	61.9	6e-07	Phoenix dactylifera clone BAC GTDN3BL02_S34, complete sequence	sp|P10495|GRP1_PHAVU	185	1e-47	Glycine-rich cell wall structural protein 1.0 OS=Phaseolus vulgaris PE=2 SV=1	XF0818	155	4e-38	COG2730	Endoglucanase	K14709	5e-38	154	vcn:VOLCADRAFT_104214	solute carrier family 39 (zinc transporter), member 1/2/3	GO:0010087//phloem or xylem histogenesis;GO:0010588//cotyledon vascular tissue pattern formation;GO:0010305//leaf vascular tissue pattern formation;GO:0048366//leaf development	-	-	--
CL1434.Contig1_All	693	56	19	9.7903	3.4197	-1.51748	Down	2.59194e-05	0.000268901	gi|470140096|ref|XP_004305780.1|	298.9	4e-80	PREDICTED: subtilisin-like protease-like [Fragaria vesca subsp. vesca]	gi|357147989|ref|XR_138296.1|	107	2e-20	PREDICTED: Brachypodium distachyon subtilisin-like protease-like (LOC100845921), miscRNA	sp|O65351|SUBL_ARATH	209	2e-54	Subtilisin-like protease OS=Arabidopsis thaliana GN=ARA12 PE=1 SV=1	Rv3876	60.5	3e-09	COG0455	ATPases involved in chromosome partitioning	K14709	4e-14	76.3	vcn:VOLCADRAFT_104214	solute carrier family 39 (zinc transporter), member 1/2/3	GO:0006508//proteolysis	GO:0004252//serine-type endopeptidase activity	GO:0016023//cytoplasmic membrane-bounded vesicle;GO:0005618//cell wall	--
Unigene18054_All	1048	349	123	40.3463	14.6391	-1.46261	Down	7.36218e-25	5.049e-23	gi|460371318|ref|XP_004231487.1|	392.1	8e-108	PREDICTED: equilibrative nucleotide transporter 3-like [Solanum lycopersicum]	gi|460371317|ref|XM_004231439.1|	99.6	6e-18	PREDICTED: Solanum lycopersicum equilibrative nucleotide transporter 3-like (LOC101261275), mRNA	sp|Q9M0Y3|ENT3_ARATH	352	3e-97	Equilibrative nucleotide transporter 3 OS=Arabidopsis thaliana GN=ENT3 PE=1 SV=1	--	--	--	--	--	K15014	2e-107	387	vvi:100261396	solute carrier family 29 (equilibrative nucleoside transporter), member 1/2/3	GO:0015864//pyrimidine nucleoside transport	GO:0005337//nucleoside transmembrane transporter activity	GO:0016021//integral to membrane;GO:0005886//plasma membrane	--
Unigene8126_All	765	53	19	8.3937	3.0979	-1.43802	Down	8.4769e-05	0.000766221	gi|1015937|emb|CAA62943.1|	489.2	2e-137	extensin class 1 protein [Vigna unguiculata]	gi|19229|emb|X55685.1|	192	4e-46	Tomato extensin mRNA (clone uG-18)	sp|Q9M1G9|EXTN2_ARATH	350	5e-97	Extensin-2 OS=Arabidopsis thaliana GN=EXT2 PE=2 SV=1	SPBC28F2.12	119	7e-27	COG0086	DNA-directed RNA polymerase, beta' subunit/160 kD subunit	K14709	8e-55	211	vcn:VOLCADRAFT_104214	solute carrier family 39 (zinc transporter), member 1/2/3	-	-	-	--
Unigene3787_All	536	72	26	16.2745	6.0503	-1.42753	Down	4.94274e-06	6.09742e-05	gi|224053591|ref|XP_002297888.1|	157.9	7e-38	predicted protein [Populus trichocarpa] >gi|222845146|gb|EEE82693.1| predicted protein [Populus trichocarpa]	--	--	--	--	sp|Q5JK32|HAK5_ORYSJ	142	1e-34	Potassium transporter 5 OS=Oryza sativa subsp. japonica GN=HAK5 PE=2 SV=2	--	--	--	--	--	K03549	7e-39	157	pop:POPTR_844297	KUP system potassium uptake protein	-	-	-	--
CL75.Contig4_All	1047	127	47	14.6959	5.5992	-1.39212	Down	2.37924e-09	5.14955e-08	gi|296085147|emb|CBI28642.3|	317	3e-85	unnamed protein product [Vitis vinifera]	gi|349705887|emb|FQ384426.1|	95.6	9e-17	Vitis vinifera clone SS0AAG1YJ06	--	--	--	--	--	--	--	--	--	K03320	2e-78	291	mtr:MTR_1g079760	ammonium transporter, Amt family	GO:0015696//ammonium transport	-	GO:0009535//chloroplast thylakoid membrane;GO:0005739//mitochondrion	--
CL61.Contig2_All	2259	251	93	13.4616	5.135	-1.39041	Down	4.4521e-17	1.97726e-15	gi|297738030|emb|CBI27231.3|	875.5	0	unnamed protein product [Vitis vinifera]	gi|116632868|emb|CT832672.1|	145	2e-31	Oryza sativa (indica cultivar-group) cDNA clone:OSIGCSN041H05, full insert sequence	sp|O64759|CAAT5_ARATH	874	0	Cationic amino acid transporter 5 OS=Arabidopsis thaliana GN=CAT5 PE=1 SV=1	BS_yfnA	253	1e-66	COG0531	Amino acid transporters	K03294	0	660	sbi:SORBI_08g021380	basic amino acid/polyamine antiporter, APA family	GO:0043091//L-arginine import;GO:0003333//amino acid transmembrane transport;GO:0015819//lysine transport;GO:0051938//L-glutamate import	GO:0015326//cationic amino acid transmembrane transporter activity;GO:0015189//L-lysine transmembrane transporter activity;GO:0015181//arginine transmembrane transporter activity;GO:0005313//L-glutamate transmembrane transporter activity	GO:0005886//plasma membrane;GO:0016021//integral to membrane	--
CL4215.Contig2_All	545	77	29	17.1172	6.637	-1.36684	Down	4.81882e-06	5.96326e-05	gi|115444593|ref|NP_001046076.1|	133.3	2e-30	Os02g0178400 [Oryza sativa Japonica Group] >gi|585963|sp|P38385.1|SC61G_ORYSJ RecName: Full=Protein transport protein Sec61 subunit gamma >gi|50252067|dbj|BAD27997.1| transport protein SEC61 [Oryza sativa Japonica Group] >gi|113535607|dbj|BAF07990.1| Os02g0178400 [Oryza sativa Japonica Group] >gi|149392497|gb|ABR26051.1| protein transport protein sec61 gamma subunit [Oryza sativa Indica Group]	gi|449502011|ref|XM_004161471.1|	155	6e-35	PREDICTED: Cucumis sativus protein transport protein Sec61 subunit gamma-like, transcript variant 2 (LOC101215372), mRNA	sp|P38385|SC61G_ORYSJ	133	7e-32	Protein transport protein Sec61 subunit gamma OS=Oryza sativa subsp. japonica GN=Os02g0178400 PE=3 SV=1	SPAC4G8.02c	70.5	2e-12	COG2443	Preprotein translocase subunit Sss1	K07342	2e-31	133	bdi:100827752	protein transport protein SEC61 subunit gamma and related proteins	GO:0006605//protein targeting	GO:0015450//P-P-bond-hydrolysis-driven protein transmembrane transporter activity	GO:0005789//endoplasmic reticulum membrane;GO:0005886//plasma membrane;GO:0016021//integral to membrane	--
CL9899.Contig2_All	1000	137	52	16.5981	6.486	-1.35562	Down	1.2193e-09	2.74792e-08	gi|224057048|ref|XP_002299117.1|	258.1	1e-67	neutral amino acid transport protein [Populus trichocarpa] >gi|222846375|gb|EEE83922.1| neutral amino acid transport protein [Populus trichocarpa]	--	--	--	--	sp|Q9LHN7|PHSC_ARATH	224	6e-59	Probable polyamine transporter At3g13620 OS=Arabidopsis thaliana GN=At3g13620 PE=2 SV=1	CC1184	58.5	2e-08	COG0531	Amino acid transporters	--	--	--	--	--	GO:0003333//amino acid transmembrane transport	GO:0015171//amino acid transmembrane transporter activity	GO:0016021//integral to membrane	--
Unigene7182_All	846	157	61	22.4837	8.9936	-1.32191	Down	1.71861e-10	4.27506e-09	gi|302843366|ref|XP_002953225.1|	55.5	1e-06	hypothetical protein VOLCADRAFT_63308 [Volvox carteri f. nagariensis] >gi|300261612|gb|EFJ45824.1| hypothetical protein VOLCADRAFT_63308 [Volvox carteri f. nagariensis]	--	--	--	--	sp|P13983|EXTN_TOBAC	70.5	1e-12	Extensin OS=Nicotiana tabacum GN=HRGPNT3 PE=2 SV=1	YPO2725	51.2	2e-06	COG3501	Uncharacterized protein conserved in bacteria	K14709	7e-12	69.3	vcn:VOLCADRAFT_104214	solute carrier family 39 (zinc transporter), member 1/2/3	-	GO:0016740//transferase activity	-	--
Unigene13540_All	913	175	68	23.2224	9.2899	-1.32178	Down	1.55957e-11	4.33876e-10	gi|18251955|gb|AAL66177.1|AF458090_1	165.2	1e-39	high affinity sulfate transporter, partial [Allium cepa]	gi|18251954|gb|AF458090.1|AF458090	61.9	1e-06	Allium cepa high affinity sulfate transporter mRNA, partial cds	sp|Q9FEP7|SUT13_ARATH	141	5e-34	Sulfate transporter 1.3 OS=Arabidopsis thaliana GN=SULTR1;3 PE=2 SV=1	--	--	--	--	--	--	--	--	--	--	GO:0008272//sulfate transport;GO:0055085//transmembrane transport	GO:0008271//secondary active sulfate transmembrane transporter activity	GO:0016021//integral to membrane	--
Unigene27649_All	530	69	27	15.7729	6.3542	-1.31167	Down	2.77776e-05	0.000285219	gi|413934455|gb|AFW69006.1|	239.2	2e-62	hypothetical protein ZEAMMB73_198457 [Zea mays]	gi|225465527|ref|XM_002273227.1|	159	4e-36	PREDICTED: Vitis vinifera metal transporter Nramp6-like (LOC100256746), mRNA	sp|Q653V6|NRAM3_ORYSJ	236	7e-63	Metal transporter Nramp3 OS=Oryza sativa subsp. japonica GN=NRAMP3 PE=2 SV=1	mlr2501	125	5e-29	COG1914	Mn2+ and Fe2+ transporters of the NRAMP family	K03322	3e-62	235	sbi:SORBI_10g027130	manganese transport protein	GO:0055071//manganese ion homeostasis;GO:0070574//cadmium ion transmembrane transport;GO:0015692//lead ion transport;GO:0034755//iron ion transmembrane transport;GO:0071421//manganese ion transmembrane transport;GO:0006875//cellular metal ion homeostasis	GO:0005381//iron ion transmembrane transporter activity;GO:0015086//cadmium ion transmembrane transporter activity;GO:0005384//manganese ion transmembrane transporter activity;GO:0015103//inorganic anion transmembrane transporter activity	GO:0005886//plasma membrane;GO:0009507//chloroplast	--
CL3514.Contig12_All	1505	141	56	11.3507	4.6411	-1.29024	Down	2.91936e-09	6.21816e-08	gi|326509689|dbj|BAJ87060.1|	384.8	2e-105	predicted protein [Hordeum vulgare subsp. vulgare] >gi|326514126|dbj|BAJ92213.1| predicted protein [Hordeum vulgare subsp. vulgare]	gi|357511004|ref|XM_003625743.1|	61.9	2e-06	Medicago truncatula Solute carrier family 35 member F2 (MTR_7g104300) mRNA, complete cds	--	--	--	--	SPCC320.08	162	1e-39	COG0697	Permeases of the drug/metabolite transporter (DMT) superfamily	K15287	1e-105	382	vvi:100256364	solute carrier family 35, member F1/2	-	-	GO:0016023//cytoplasmic membrane-bounded vesicle	--
CL4911.Contig1_All	1219	95	38	9.4419	3.8882	-1.27997	Down	1.33507e-06	1.85274e-05	gi|410591657|sp|C4IZX0.1|TATC_MAIZE	477.6	1e-133	RecName: Full=Sec-independent protein translocase protein TATC, chloroplastic; AltName: Full=Protein TWIN-ARGININE TRANSLOCATION C; Flags: Precursor	gi|359472903|ref|XM_002282865.2|	200	2e-48	PREDICTED: Vitis vinifera sec-independent protein translocase protein TatC-like (LOC100259443), mRNA	sp|C4IZX0|TATC_MAIZE	477	5e-135	Sec-independent protein translocase protein TATC, chloroplastic OS=Zea mays GN=TATC PE=2 SV=1	all2456	311	1e-84	COG0805	Sec-independent protein secretion pathway component TatC	K03118	9e-134	474	sbi:SORBI_01g042360	sec-independent protein translocase protein TatC	GO:0009688//abscisic acid biosynthetic process;GO:0035304//regulation of protein dephosphorylation;GO:0019252//starch biosynthetic process;GO:0010207//photosystem II assembly;GO:0009306//protein secretion;GO:0009902//chloroplast relocation;GO:0000023//maltose metabolic process;GO:0043953;GO:0009567//double fertilization forming a zygote and endosperm;GO:0045038//protein import into chloroplast th…	GO:0009977//proton motive force dependent protein transmembrane transporter activity	GO:0033281//TAT protein transport complex;GO:0043235//receptor complex;GO:0031361//integral to thylakoid membrane;GO:0009535//chloroplast thylakoid membrane	--
Unigene15050_All	1302	309	124	28.7532	11.8791	-1.2753	Down	2.67424e-18	1.27712e-16	gi|255557419|ref|XP_002519740.1|	368.2	1e-100	conserved hypothetical protein [Ricinus communis] >gi|223541157|gb|EEF42713.1| conserved hypothetical protein [Ricinus communis]	gi|470114945|ref|XM_004293617.1|	87.7	3e-14	PREDICTED: Fragaria vesca subsp. vesca uncharacterized LOC101310870 (LOC101310870), mRNA	sp|Q9FPQ6|GP1_CHLRE	108	9e-24	Vegetative cell wall protein gp1 OS=Chlamydomonas reinhardtii GN=GP1 PE=2 SV=1	SPBC28F2.12	76.6	9e-14	COG0086	DNA-directed RNA polymerase, beta' subunit/160 kD subunit	K14709	8e-20	96.7	vcn:VOLCADRAFT_104214	solute carrier family 39 (zinc transporter), member 1/2/3	-	-	-	--
CL78.Contig2_All	1236	103	42	10.0962	4.2384	-1.25222	Down	7.39896e-07	1.07776e-05	gi|225427213|ref|XP_002280380.1|	482.6	5e-135	PREDICTED: mitochondrial carnitine/acylcarnitine carrier-like protein-like isoform 1 [Vitis vinifera]	gi|403044173|ref|NM_001255214.2|	107	3e-20	Glycine max mitochondrial carnitine/acylcarnitine carrier-like protein-like (LOC100781634), nuclear gene encoding mitochondrial protein, mRNA	sp|Q93XM7|MCAT_ARATH	451	3e-127	Mitochondrial carnitine/acylcarnitine carrier-like protein OS=Arabidopsis thaliana GN=BOU PE=1 SV=1	--	--	--	--	--	K15109	5e-136	482	vvi:100257503	solute carrier family 25 (mitochondrial carnitine/acylcarnitine transporter), member 20/29	GO:0015822//ornithine transport	GO:0005215//transporter activity	GO:0005743//mitochondrial inner membrane;GO:0016021//integral to membrane;GO:0009507//chloroplast	--
CL2920.Contig2_All	543	76	31	16.9571	7.1209	-1.25176	Down	2.19184e-05	0.000231671	gi|242078361|ref|XP_002443949.1|	25.8	4e-40	hypothetical protein SORBIDRAFT_07g004950 [Sorghum bicolor] >gi|241940299|gb|EES13444.1| hypothetical protein SORBIDRAFT_07g004950 [Sorghum bicolor]	gi|240256024|ref|NM_118268.4|	81.8	7e-13	Arabidopsis thaliana sugar transporter protein 12 (STP12) mRNA, complete cds	sp|Q41144|STC_RICCO	154	7e-39	Sugar carrier protein C OS=Ricinus communis GN=STC PE=2 SV=1	--	--	--	--	--	--	--	--	--	--	GO:0009624//response to nematode;GO:0015749//monosaccharide transport;GO:0055085//transmembrane transport	GO:0015145//monosaccharide transmembrane transporter activity;GO:0008506//sucrose:hydrogen symporter activity	GO:0005773//vacuole;GO:0016023//cytoplasmic membrane-bounded vesicle;GO:0005886//plasma membrane;GO:0016021//integral to membrane;GO:0005634//nucleus	--
Unigene15899_All	765	101	42	15.9955	6.8479	-1.22393	Down	1.47346e-06	2.02667e-05	gi|21322711|emb|CAD22154.1|	59.7	5e-08	pherophorin-dz1 protein [Volvox carteri f. nagariensis]	gi|166706659|gb|AC165218.5|	67.9	1e-08	Medicago truncatula chromosome 2 BAC clone mth2-43d4, complete sequence	sp|P27483|GRP1_ARATH	253	6e-68	Glycine-rich cell wall structural protein OS=Arabidopsis thaliana GN=At3g17050 PE=4 SV=2	XF0818	181	9e-46	COG2730	Endoglucanase	K14709	4e-51	199	vcn:VOLCADRAFT_104214	solute carrier family 39 (zinc transporter), member 1/2/3	-	-	-	--
CL7836.Contig2_All	1254	156	65	15.0718	6.4653	-1.22106	Down	2.19566e-09	4.78205e-08	gi|82749766|gb|ABB89769.1|	63.5	1e-37	At3g12520-like protein [Boechera stricta]	gi|322504089|emb|FR819655.1|	113	5e-22	Astragalus racemosus partial mRNA for sulfate transporter (sultr4 gene)	sp|Q8GYH8|SUT42_ARATH	113	3e-25	Probable sulfate transporter 4.2 OS=Arabidopsis thaliana GN=SULTR4;2 PE=2 SV=2	aq_1268	50.4	6e-06	COG0659	Sulfate permease and related transporters (MFS superfamily)	K02993	4e-20	97.4	zma:100193269	small subunit ribosomal protein S7e	GO:0044765	GO:0015116//sulfate transmembrane transporter activity	GO:0016020//membrane	--
CL10340.Contig1_All	1604	663	279	50.0781	21.6956	-1.20678	Down	1.73007e-34	1.68379e-32	gi|357124137|ref|XP_003563762.1|	684.9	0	PREDICTED: amino acid permease 1-like [Brachypodium distachyon]	gi|297207180|gb|AC240998.1|	85.7	1e-13	Brassica rapa subsp. pekinensis clone KBrB022F09, complete sequence	sp|O80592|AAP8_ARATH	597	6e-171	Amino acid permease 8 OS=Arabidopsis thaliana GN=AAP8 PE=1 SV=1	--	--	--	--	--	K14209	2e-13	75.9	aly:ARALYDRAFT_497022	solute carrier family 36 (proton-coupled amino acid transporter)	GO:0015804//neutral amino acid transport;GO:0015802//basic amino acid transport;GO:0043090//amino acid import;GO:0006812//cation transport;GO:0015800//acidic amino acid transport;GO:0009624//response to nematode	GO:0004672//protein kinase activity;GO:0015175//neutral amino acid transmembrane transporter activity	GO:0016021//integral to membrane;GO:0005886//plasma membrane	--
Unigene7406_All	1846	1288	549	84.5324	37.0948	-1.18829	Down	7.60676e-64	1.44257e-61	gi|357126081|ref|XP_003564717.1|	869.4	0	PREDICTED: ammonium transporter 3 member 1-like [Brachypodium distachyon]	gi|225438308|ref|XM_002271078.1|	416	1e-113	PREDICTED: Vitis vinifera ammonium transporter 3 member 1-like (LOC100252515), mRNA	sp|Q84KJ6|AMT31_ORYSJ	843	0	Ammonium transporter 3 member 1 OS=Oryza sativa subsp. japonica GN=AMT3-1 PE=2 SV=1	SSO1054	369	8e-102	COG0004	Ammonia permease	K03320	0	869	bdi:100830191	ammonium transporter, Amt family	GO:0072488//ammonium transmembrane transport	GO:0008519//ammonium transmembrane transporter activity	GO:0016021//integral to membrane	--
CL6460.Contig3_All	356	86	37	29.2676	12.9635	-1.17485	Down	1.72375e-05	0.000186404	gi|115440827|ref|NP_001044693.1|	77.4	7e-14	Os01g0830000 [Oryza sativa Japonica Group] >gi|15624065|dbj|BAB68118.1| ABC transporter subunit-like [Oryza sativa Japonica Group] >gi|20160641|dbj|BAB89586.1| ABC transporter subunit-like [Oryza sativa Japonica Group] >gi|113534224|dbj|BAF06607.1| Os01g0830000 [Oryza sativa Japonica Group]	gi|241986244|dbj|AK333505.1|	115	3e-23	Triticum aestivum cDNA, clone: WT006_K03, cultivar: Chinese Spring	sp|Q9FPQ6|GP1_CHLRE	55.5	7e-09	Vegetative cell wall protein gp1 OS=Chlamydomonas reinhardtii GN=GP1 PE=2 SV=1	--	--	--	--	--	K02160	3e-07	51.6	rcu:RCOM_1077760	acetyl-CoA carboxylase biotin carboxyl carrier protein	GO:0016226//iron-sulfur cluster assembly	GO:0005524//ATP binding	GO:0009536//plastid	--
Unigene6937_All	1950	175	76	10.8728	4.8613	-1.16131	Down	1.11927e-09	2.53507e-08	gi|222622403|gb|EEE56535.1|	92	4e-17	hypothetical protein OsJ_05840 [Oryza sativa Japonica Group]	gi|115438443|ref|NM_001050076.1|	216	7e-53	Oryza sativa Japonica Group Os01g0609900 (Os01g0609900) mRNA, partial cds	sp|O24367|TUR2_SPIPO	799	0	Pleiotropic drug resistance protein TUR2 OS=Spirodela polyrrhiza GN=TUR2 PE=1 SV=1	YDR406w_3	221	4e-57	COG1131	ABC-type multidrug transport system, ATPase component	K05681	5e-39	160	cme:CMS467C	ATP-binding cassette, subfamily G (WHITE), member 2	GO:0006200//ATP catabolic process	GO:0015416//organic phosphonate transmembrane-transporting ATPase activity;GO:0005524//ATP binding;GO:0015417//polyamine-transporting ATPase activity	GO:0016020//membrane	--
Unigene18151_All	1419	105	46	8.9649	4.0434	-1.14872	Down	3.02352e-06	3.90805e-05	gi|224062974|ref|XP_002300956.1|	510.8	2e-143	predicted protein [Populus trichocarpa] >gi|222842682|gb|EEE80229.1| predicted protein [Populus trichocarpa]	gi|359492112|ref|XM_002285858.2|	168	1e-38	PREDICTED: Vitis vinifera TOM1-like protein 2-like (LOC100260765), mRNA	--	--	--	--	--	--	--	--	--	--	--	--	--	--	GO:0006891//intra-Golgi vesicle-mediated transport;GO:0006886//intracellular protein transport	GO:0008565//protein transporter activity	GO:0005795//Golgi stack	--
Unigene9728_All	268	624	276	282.091	128.453	-1.13491	Down	1.11708e-29	9.21457e-28	gi|460370318|ref|XP_004231000.1|	84	8e-16	PREDICTED: uncharacterized protein LOC101254139 isoform 1 [Solanum lycopersicum]	--	--	--	--	--	--	--	--	--	--	--	--	--	K02129	1e-11	66.2	smo:SELMODRAFT_228282	F-type H+-transporting ATPase subunit e [EC:3.6.3.14]	GO:0015986//ATP synthesis coupled proton transport	GO:0015078//hydrogen ion transmembrane transporter activity	GO:0000276//mitochondrial proton-transporting ATP synthase complex, coupling factor F(o)	--
CL9886.Contig2_All	1153	127	57	13.3448	6.1662	-1.11382	Down	5.34904e-07	8.02547e-06	gi|242036113|ref|XP_002465451.1|	193	8e-48	hypothetical protein SORBIDRAFT_01g039110 [Sorghum bicolor] >gi|241919305|gb|EER92449.1| hypothetical protein SORBIDRAFT_01g039110 [Sorghum bicolor]	gi|357127025|ref|XM_003565139.1|	252	7e-64	PREDICTED: Brachypodium distachyon ABC transporter B family member 20-like (LOC100843547), mRNA	sp|Q9M3B9|AB20B_ARATH	354	5e-98	ABC transporter B family member 20 OS=Arabidopsis thaliana GN=ABCB20 PE=2 SV=1	SPCC663.03	203	4e-52	COG1132	ABC-type multidrug transport system, ATPase and permease components	K05658	8e-100	362	sbi:SORBI_01g039110	ATP-binding cassette, subfamily B (MDR/TAP), member 1	GO:0055085//transmembrane transport;GO:0006200//ATP catabolic process	GO:0042626//ATPase activity, coupled to transmembrane movement of substances;GO:0005524//ATP binding	GO:0016021//integral to membrane	--
Unigene6843_All	1017	169	78	20.1328	9.5663	-1.07351	Down	1.92967e-08	3.65009e-07	gi|225453883|ref|XP_002273090.1|	548.5	6e-155	PREDICTED: adenosine 3&apos;-phospho 5&apos;-phosphosulfate transporter 2 [Vitis vinifera] >gi|296089139|emb|CBI38842.3| unnamed protein product [Vitis vinifera]	gi|359489526|ref|XM_002273054.2|	355	6e-95	PREDICTED: Vitis vinifera adenosine 3'-phospho 5'-phosphosulfate transporter 2-like (LOC100242001), mRNA	sp|Q9LDX3|UTR4_ARATH	523	5e-149	UDP-galactose/UDP-glucose transporter 4 OS=Arabidopsis thaliana GN=UTR4 PE=2 SV=1	SPBC839.11c	81.3	3e-15	COG0697	Permeases of the drug/metabolite transporter (DMT) superfamily	K15277	5e-156	548	vvi:100242001	solute carrier family 35 (adenosine 3'-phospho 5'-phosphosulfate transporter), member B3	GO:0055085//transmembrane transport	-	GO:0016021//integral to membrane;GO:0005886//plasma membrane	--
CL1503.Contig3_All	5316	543	254	12.3752	5.9596	-1.05416	Down	2.76838e-23	1.75189e-21	gi|242055495|ref|XP_002456893.1|	960.3	0	hypothetical protein SORBIDRAFT_03g044780 [Sorghum bicolor] >gi|241928868|gb|EES02013.1| hypothetical protein SORBIDRAFT_03g044780 [Sorghum bicolor]	gi|116010945|dbj|AK241580.1|	170	1e-38	Oryza sativa Japonica Group cDNA, clone: J065181H03, full insert sequence	sp|Q5JK32|HAK5_ORYSJ	971	0	Potassium transporter 5 OS=Oryza sativa subsp. japonica GN=HAK5 PE=2 SV=2	VCA0529	305	4e-82	COG3158	K+ transporter	K03549	0	974	pop:POPTR_844297	KUP system potassium uptake protein	-	GO:0015079//potassium ion transmembrane transporter activity	-	--
Unigene4783_All	2490	3604	1690	175.358	84.6563	-1.05061	Down	4.51122e-144	2.41879e-141	gi|449459618|ref|XP_004147543.1|	1246.5	0	PREDICTED: oligopeptide transporter 4-like [Cucumis sativus] >gi|449527976|ref|XP_004170983.1| PREDICTED: oligopeptide transporter 4-like [Cucumis sativus]	gi|449459617|ref|XM_004147495.1|	268	3e-68	PREDICTED: Cucumis sativus oligopeptide transporter 4-like (LOC101203338), mRNA >gi|449527975|ref|XM_004170935.1| PREDICTED: Cucumis sativus oligopeptide transporter 4-like (LOC101226930), mRNA	sp|Q9FME8|OPT4_ARATH	1205	0	Oligopeptide transporter 4 OS=Arabidopsis thaliana GN=OPT4 PE=2 SV=1	--	--	--	--	--	--	--	--	--	--	GO:0080167//response to karrikin;GO:0006857//oligopeptide transport;GO:0055085//transmembrane transport	GO:0015198//oligopeptide transporter activity	GO:0016020//membrane	--
Unigene9062_All	1943	174	82	10.8496	5.264	-1.04341	Down	2.5405e-08	4.72222e-07	gi|255552900|ref|XP_002517493.1|	406	1e-111	multidrug resistance protein 1, 2, putative [Ricinus communis] >gi|223543504|gb|EEF45035.1| multidrug resistance protein 1, 2, putative [Ricinus communis]	gi|359488905|ref|XM_002283015.2|	323	4e-85	PREDICTED: Vitis vinifera ABC transporter B family member 19-like (LOC100262734), mRNA	sp|Q9LJX0|AB19B_ARATH	1077	0	ABC transporter B family member 19 OS=Arabidopsis thaliana GN=ABCB19 PE=1 SV=1	SPCC663.03	375	2e-103	COG1132	ABC-type multidrug transport system, ATPase and permease components	K05658	0	1111	rcu:RCOM_0855230	ATP-binding cassette, subfamily B (MDR/TAP), member 1	GO:0010218//response to far red light;GO:0010541//acropetal auxin transport;GO:0009958//positive gravitropism;GO:0009624//response to nematode;GO:0043481//anthocyanin accumulation in tissues in response to UV light;GO:0009640//photomorphogenesis;GO:0010540//basipetal auxin transport;GO:0008361//regulation of cell size;GO:0048527//lateral root development;GO:0009637//response to blue light;GO:0010…	GO:0010329//auxin efflux transmembrane transporter activity;GO:0008559//xenobiotic-transporting ATPase activity;GO:0005524//ATP binding	GO:0016021//integral to membrane;GO:0005886//plasma membrane	--
Unigene2080_All	689	89	43	15.6498	7.7843	-1.00751	Down	0.000112723	0.000976681	gi|356504226|ref|XP_003520898.1|	63.2	4e-09	PREDICTED: protein TRANSPARENT TESTA 12-like [Glycine max]	--	--	--	--	--	--	--	--	--	--	--	--	--	K03327	6e-10	62.4	zma:100273132	multidrug resistance protein, MATE family	GO:0055085//transmembrane transport	GO:0022857//transmembrane transporter activity	-	--
